# Supplementary material for: Prevalence and resistance spectrum of ahpC mutations in isoniazid-resistant Mycobacterium tuberculosis isolates
Source: Microbiol Spectr. 2026 Mar 19;14(4):e02496-25. doi: 10.1128/spectrum.02496-25 (PMC13055390; doi:10.1128/spectrum.02496-25)
Supplement: Table S5 — Information for 1,337 INHr-MTB isolates. [file spectrum.02496-25-s0002.xlsx]

## Sheet: Sheet1
Table S5. Information of 1337 INHr-MTB isolates
number	province	lineage	MIC of ETO (μg/mL）	MIC of RIF (μg/mL）	MIC of INH (μg/mL）	mutation in katG	mutation in inhA	mutation in ahpC
2013121077	anhui	lineage2	1.2	4	1	[]	[]	[]
2013122016	anhui	lineage2	1.2	16	4	katG_Ser315Thr	[]	[]
2013122049	anhui	lineage2	0.6	0.12	1	[]	[]	[]
2013122094	anhui	lineage2	0.6	2	2	katG_Ser315Thr	[]	[]
2013122101	anhui	lineage2	1.2	0.25	2	katG_Ser315Thr	[]	[]
2013122123	anhui	lineage2	0.6	16	4	katG_Ser315Thr	[]	[]
2013122125	anhui	lineage2	5	16	0.5	[]	inhA_G-154A	[]
2013122139	anhui	lineage2	1.2	0.12	4	katG_Ser315Thr	[]	[]
2013122150	anhui	lineage2	0.6	16	4	katG_Ser315Thr	[]	[]
2013122162	anhui	lineage2	1.2	16	4	katG_Ser315Thr	[]	[]
2013122196	anhui	lineage2	0.6	16	4	katG_Ser315Thr	[]	[]
2013122243	anhui	lineage2	0.6	0.25	4	katG_Ser315Thr	[]	[]
2013122248	anhui	lineage2	5	0.12	0.25	[]	inhA_C-777T	[]
2013122256	anhui	lineage2	0.6	16	4	katG_Ser315Thr	[]	[]
2013122278	anhui	lineage2	0.3	16	2	katG_Ser315Thr	[]	[]
2013123038	anhui	lineage2	10	0.12	0.25	[]	inhA_C-777T	[]
2013123040	anhui	lineage2	0.6	0.12	4	katG_Ser315Thr	[]	[]
2013123051	anhui	lineage2	5	0.25	0.25	[]	inhA_C-777T	[]
2013123178	anhui	lineage2	1.2	16	2	katG_Ser315Asn	[]	[]
20131232117	anhui	lineage2	0.6	0.12	2	katG_Ser315Thr	[]	[]
20131232129	anhui	lineage2	0.6	2	2	katG_Ser315Thr	[]	[]
2013124017	anhui	lineage4	5	0.25	0.25	[]	inhA_C-777T	[]
2013124108	anhui	lineage2	0.6	0.12	4	katG_Ser315Thr	[]	[]
2013124194	anhui	lineage2	0.6	0.12	4	katG_Ser315Thr	[]	[]
2013124247	anhui	lineage2	5	0.12	4	katG_Ser315Thr	[]	[]
2013124255	anhui	lineage2	0.6	16	4	[]	[]	[]
2013124264	anhui	lineage2	1.2	0.12	4	[]	[]	[]
2013124287	anhui	lineage2	40	16	4	[]	inhA_C-777T	[]
2013124294	anhui	lineage2	40	16	4	[]	[]	[]
2013124310	anhui	lineage2	0.6	16	0.25	[]	[]	ahpC_C-52T
2013124449	anhui	lineage2	10	0.12	1	[]	inhA_C-777T	[]
2013124495	anhui	lineage2	10	0.12	0.25	[]	inhA_C-777T	[]
2013124508	anhui	lineage2	0.3	0.12	2	katG_Ser315Thr	[]	[]
2013124564	anhui	lineage2	1.2	16	4	katG_Ser315Thr	[]	[]
201301-25	Beijing	lineage2	0.6	0.12	4	katG_Ser315Thr	[]	[]
201301-33	Beijing	lineage2	0.6	0.25	4	katG_Ser315Thr	[]	[]
201301-34	Beijing	lineage2	0.3	16	2	katG_Ser315Thr	[]	[]
2013011003	Beijing	lineage2	1.2	16	0.25	katG_C-7T	[]	[]
2013011009	Beijing	lineage2	0.6	16	2	katG_Ser315Thr	[]	[]
2013011030	Beijing	lineage2	0.6	16	2	katG_Ser315Thr	[]	[]
2013011045	Beijing	lineage2	0.6	0.12	4	katG_Ser315Asn	[]	[]
2013011066	Beijing	lineage4	2.5	0.5	1	[]	[]	[]
2013221024	chongqing	lineage2	8	0.25	0.2	[]	[]	[]
2013221040	chongqing	lineage2	0.6	16	2	katG_Ser315Thr	[]	[]
2013221113	chongqing	lineage4	8	0.12	0.2	[]	inhA_C-777T	[]
2013221211	chongqing	lineage4	0.5	4	1.6	katG_Ser315Thr	[]	[]
2013221227	chongqing	lineage4	1	4	0.8	[]	[]	[]
2013221332	chongqing	lineage4	2	0.12	1.6	katG_Ser315Thr;katG_Asn35Ser	[]	[]
2013221437	chongqing	lineage2	0.5	4	1.6	[]	[]	[]
2013221518	chongqing	lineage4	8	4	1.6	katG_T-9G	inhA_C-777T	[]
2013221571	chongqing	lineage2	1	4	1.6	katG_Ser315Thr	[]	[]
2013222149	chongqing	lineage2	2	0.12	1.6	katG_Ser315Thr	[]	[]
2013222388	chongqing	lineage2	8	4	1.6	katG_Ser315Thr	[]	[]
2013222414	chongqing	lineage2	2	0.12	0.2	[]	[]	[]
2013222415	chongqing	lineage2	0.5	0.25	1.6	katG_Ser315Thr	[]	[]
2013222475	chongqing	lineage2	10	16	2	katG_Ser315Thr	[]	[]
2013221068	chongqing	lineage2	1	4	0.2	[]	[]	[]
2013221088	chongqing	lineage2	8	4	1.6	[]	[]	[]
2013221101	chongqing	lineage2	1	0.06	0.2	[]	[]	[]
2013221188	chongqing	lineage2	1	4	1.6	katG_Ser315Thr	[]	[]
2013221348	chongqing	lineage4	8	0.06	0.2	[]	inhA_C-777T	[]
2013222004	chongqing	lineage2	0.6	16	2	katG_Ser315Thr	[]	[]
2013222133	chongqing	lineage2	0.5	4	1.6	katG_Ser315Thr	[]	[]
2013222280	chongqing	lineage2	1	4	1.6	katG_Ser315Thr	[]	[]
2013130015	fujian	lineage2	0.6	16	0.25	[]	[]	ahpC_C-52T
2013130029	fujian	lineage2	5	0.25	0.25	[]	inhA_C-777T	[]
2013130059	fujian	lineage2	1.2	0.12	4	katG_Ser315Thr	[]	[]
2013130063	fujian	lineage2	0.6	16	1	katG_Ser315Thr	[]	[]
2013130065	fujian	lineage4	1.2	0.12	4	katG_Ala172Thr	[]	[]
2013131038	fujian	lineage2	0.3	0.12	2	katG_Ser315Thr	[]	[]
2013131040	fujian	lineage2	0.6	0.25	4	katG_Ser315Thr	[]	[]
2013131048	fujian	lineage2	0.6	0.12	4	katG_Ser315Thr	[]	[]
2013131049	fujian	lineage2	40	0.12	4	katG_Ser315Thr	[]	[]
2013131055	fujian	lineage2	5	0.5	0.25	[]	inhA_C-777T	[]
2013131082	fujian	lineage2	2.5	16	4	katG_Ser315Thr	[]	[]
2013131113	fujian	lineage2	0.6	16	4	katG_Ser315Thr	[]	[]
2013132007	fujian	lineage2	1.2	4	2	katG_Ser315Thr	[]	[]
2013132042	fujian	lineage2	1.2	0.25	4	katG_Ser315Thr	[]	[]
2013132050	fujian	lineage2	20	0.25	0.25	[]	inhA_C-777T	[]
2013132096	fujian	lineage4	2.5	0.12	0.25	[]	[]	[]
2013132102	fujian	lineage2	20	0.25	0.25	[]	inhA_C-777T	[]
2013132116	fujian	lineage2	10	16	0.5	[]	inhA_C-777T	[]
2013132139	fujian	lineage2	0.6	0.12	2	katG_Ser315Asn	[]	[]
2013132156	fujian	lineage4	1.2	16	4	katG_Ser315Thr	[]	[]
2013132164	fujian	lineage4	1.2	0.12	4	katG_Ser315Thr	[]	[]
2013132169	fujian	lineage4	5	0.25	0.25	[]	inhA_C-777T	[]
2013132213	fujian	lineage2	0.6	0.12	4	katG_Ser315Thr	[]	[]
2013132221	fujian	lineage4	0.6	0.12	4	katG_Ser315Thr	[]	[]
2013132246	fujian	lineage2	0.6	0.5	1	katG_Ser315Asn	[]	[]
2013132262	fujian	lineage4	40	16	4	[]	inhA_G-154A	[]
2013132269	fujian	lineage2	0.6	16	4	katG_Ser315Thr	[]	[]
2013132283	fujian	lineage2	1.2	0.25	4	katG_Ser315Thr	[]	[]
2013132289	fujian	lineage2	40	16	4	katG_Ser315Thr	inhA_C-777T	[]
2013132306	fujian	lineage4	1.2	0.25	4	katG_Ser315Thr	[]	[]
2013132323	fujian	lineage2	10	4	0.25	[]	inhA_C-777T	[]
2013281017	gansu	lineage2	1.2	0.25	4	katG_Ser315Thr	[]	[]
2013281023	gansu	lineage2	5	0.25	4	katG_Ser315Thr	[]	[]
2013281107	gansu	lineage2	1.2	16	2	katG_Ser315Thr	[]	[]
2013281117	gansu	lineage2	5	0.12	4	katG_Ser315Thr	[]	[]
2013281197	gansu	lineage2	1.2	4	4	katG_Ser315Thr	[]	[]
201319100004	guangdong	lineage2	10	16	2	katG_Thr308Pro	inhA_C-777T	[]
201319100015	guangdong	lineage4	10	0.12	0.25	[]	inhA_C-777T	[]
201319100016	guangdong	lineage4	5	0.12	4	katG_Ser315Thr	inhA_C-777T	[]
201319100038	guangdong	lineage2	40	0.25	4	[]	[]	[]
201319100042	guangdong	lineage4	1.2	16	1	katG_Asn138Ser	[]	[]
201319100065	guangdong	lineage4	0.6	16	4	katG_Ser315Thr	[]	[]
201319100066	guangdong	lineage2	0.6	16	2	katG_Ser315Thr	[]	[]
201319100073	guangdong	lineage2	0.3	2	4	katG_Ser315Arg	[]	[]
201319100075	guangdong	lineage2	1.2	16	4	katG_Ser315Thr	[]	[]
201319100082	guangdong	lineage2	2.5	0.12	0.5	[]	inhA_C-777T	[]
201319100089	guangdong	lineage2	0.6	0.25	0.25	katG_Gly285Asp	inhA_T-770C	[]
201319100097	guangdong	lineage4	2.5	16	4	katG_Val1Ala	[]	[]
201319200003	guangdong	lineage2	1.2	0.25	4	katG_Ser315Thr	[]	[]
201319200185	guangdong	lineage2	1.2	0.25	4	katG_Ser315Thr	[]	[]
201319200200	guangdong	lineage2	1.2	16	4	katG_Ser315Thr	[]	[]
201319200237	guangdong	lineage4	0.6	0.12	4	katG_Ser315Thr	[]	[]
201319200255	guangdong	lineage2	1.2	0.25	4	katG_Ser315Thr	[]	[]
201319200274	guangdong	lineage4	20	0.12	0.25	[]	inhA_C-777T	[]
201319200330	guangdong	lineage2	0.6	16	0.25	katG_Val1Ala	[]	[]
201319200391	guangdong	lineage2	0.6	0.12	4	katG_Ser315Thr	[]	[]
201319200428	guangdong	lineage2	40	0.12	4	[]	[]	[]
201319300085	guangdong	lineage2	0.6	0.12	2	katG_Ser315Thr	[]	[]
201319300099	guangdong	lineage2	1.2	0.12	4	katG_Ser315Thr	[]	[]
201319300100	guangdong	lineage4	0.6	0.12	4	katG_Ser315Thr	[]	[]
201319300116	guangdong	lineage2	1.2	0.12	4	katG_Ser315Thr	[]	[]
201319300118	guangdong	lineage2	5	0.12	0.25	[]	inhA_C-777T	[]
201319300120	guangdong	lineage2	0.6	0.25	4	katG_Ser315Thr	[]	[]
201319300134	guangdong	lineage2	0.6	0.12	4	katG_Ser315Thr	[]	[]
201319300135	guangdong	lineage2	0.3	0.12	2	katG_Ser315Thr	[]	[]
201319300138	guangdong	lineage2	40	0.25	4	[]	[]	[]
201319300153	guangdong	lineage2	0.6	0.12	4	katG_Ser315Thr	[]	[]
201319300154	guangdong	lineage2	1.2	0.25	4	katG_Ser315Thr	[]	[]
201319300155	guangdong	lineage4	1.2	0.12	4	katG_Ser315Thr	[]	[]
201319300161	guangdong	lineage2	0.6	0.25	4	katG_Ser315Thr	[]	[]
201319300164	guangdong	lineage2	40	16	4	katG_Ser315Thr	[]	[]
201319300167	guangdong	lineage2	1.2	16	4	katG_Ser315Thr	[]	[]
201319300173	guangdong	lineage4	1.2	0.12	4	[]	[]	ahpC_C-81T
201319300176	guangdong	lineage2	0.6	0.12	4	katG_Ser315Thr	[]	[]
201319300177	guangdong	lineage1	20	16	4	[]	[]	[]
201319300204	guangdong	lineage2	0.6	0.25	4	katG_Ser315Thr	[]	[]
201319300218	guangdong	lineage2	5	0.12	0.25	[]	inhA_C-777T	[]
201319300227	guangdong	lineage2	1.2	2	4	katG_Ser315Asn	[]	[]
201319300238	guangdong	lineage2	0.6	2	2	katG_Ser315Thr;katG_Gln36His	[]	[]
201319300250	guangdong	lineage2	0.6	16	2	katG_Ser315Thr	[]	[]
201319300251	guangdong	lineage2	1.2	2	1	katG_Ser315Thr;katG_Gln36His	[]	[]
201319300252	guangdong	lineage2	40	1	4	[]	[]	[]
201319300254	guangdong	lineage2	1.2	1	2	katG_Ser315Thr;katG_Gln36His	[]	[]
201319300255	guangdong	lineage2	0.6	16	2	katG_Ser315Thr	[]	[]
201319300267	guangdong	lineage4	1.2	0.12	4	katG_Ser315Thr	[]	[]
201319300268	guangdong	lineage2	0.6	0.5	2	katG_Ser315Asn	[]	[]
201319300311	guangdong	lineage2	0.6	16	2	katG_Ser315Thr	[]	[]
201319300314	guangdong	lineage2	0.6	16	1	katG_Ser315Gly	[]	[]
201319300315	guangdong	lineage2	0.6	0.25	4	katG_Ser315Thr	[]	[]
201319300318	guangdong	lineage2	0.6	0.25	4	katG_Ser315Thr	[]	[]
201319300335	guangdong	lineage4	2.5	0.12	4	katG_Ser315Thr	[]	[]
201319300354	guangdong	lineage2	0.6	16	2	katG_Ser315Thr	[]	[]
201319300374	guangdong	lineage2	0.3	16	1	katG_Ser315Gly	[]	[]
201319300378	guangdong	lineage2	0.6	1	2	katG_Ser315Thr	[]	[]
201319300380	guangdong	lineage2	1.2	16	4	katG_Ser315Thr	[]	[]
201319300385	guangdong	lineage2	0.6	16	1	katG_Ser315Gly	[]	[]
201319300395	guangdong	lineage4	2.5	16	4	katG_Ser315Thr	inhA_C-777T	[]
201319300398	guangdong	lineage2	0.6	16	4	katG_Ser315Thr	[]	[]
201319300425	guangdong	lineage2	0.3	0.12	1	katG_Ser315Thr	[]	[]
201319300440	guangdong	lineage2	1.2	0.25	4	katG_Ser315Thr	[]	[]
201319300456	guangdong	lineage2	0.6	0.12	4	katG_Ser315Thr	[]	[]
201319300468	guangdong	lineage4	5	16	4	katG_Ser315Thr;katG_Gln127Pro	inhA_C-777T	[]
201319300471	guangdong	lineage4	5	0.12	4	katG_Ser315Thr	[]	[]
201319300472	guangdong	lineage2	1.2	0.25	2	katG_Ser315Thr	[]	[]
201319300481	guangdong	lineage2	0.6	16	4	katG_Ser315Thr	[]	[]
201319300482	guangdong	lineage2	0.6	0.12	4	katG_Ser315Thr	[]	[]
201319300483	guangdong	lineage2	0.6	0.12	2	katG_Ser315Thr	[]	[]
201319300487	guangdong	lineage2	0.6	16	4	katG_Ser315Thr	[]	[]
201319300497	guangdong	lineage2	0.6	0.12	4	[]	[]	[]
201319300505	guangdong	lineage2	0.6	16	2	katG_Ser315Thr	[]	[]
201319300509	guangdong	lineage4	5	16	4	katG_Ser315Thr;katG_Gln127Pro	inhA_C-777T	[]
201319300511	guangdong	lineage2	1.2	0.12	4	katG_Ser315Thr	[]	[]
201319300516	guangdong	lineage2	1.2	0.12	4	katG_Ser315Thr	[]	[]
201319300518	guangdong	lineage2	0.6	0.25	2	katG_Ser315Thr	[]	[]
201319300519	guangdong	lineage4	5	16	4	katG_Ser315Thr	inhA_C-777T	[]
201319300527	guangdong	lineage2	0.6	0.12	4	katG_Ser315Thr	[]	[]
201319300529	guangdong	lineage2	0.6	0.12	2	[]	[]	[]
201319300530	guangdong	lineage2	1.2	1	4	katG_Ser315Thr	[]	[]
201319300537	guangdong	lineage4	1.2	0.12	4	katG_Ser315Thr	[]	[]
201319400022	guangdong	lineage2	0.6	16	4	katG_Ser315Thr	[]	[]
201319400028	guangdong	lineage4	1.2	0.12	4	katG_Ser315Thr	[]	[]
201319400031	guangdong	lineage2	0.6	16	2	katG_Ser315Asn	[]	[]
201319400033	guangdong	lineage4	0.6	16	4	katG_Ser315Thr	[]	[]
201319400038	guangdong	lineage4	1.2	1	4	katG_Ser315Asn	[]	[]
201319400051	guangdong	lineage4	5	0.12	0.25	[]	inhA_C-777T	[]
201319400053	guangdong	lineage4	10	0.25	0.25	[]	inhA_C-777T	[]
201319400071	guangdong	lineage4	1.2	0.12	4	[]	[]	[]
201319400111	guangdong	lineage4	2.5	0.25	1	[]	[]	[]
201319400125	guangdong	lineage2	1.2	16	4	katG_Ser315Thr	[]	[]
201319400139	guangdong	lineage2	0.6	0.25	2	katG_Ser315Thr	[]	[]
201319400169	guangdong	lineage1	40	1	4	[]	[]	[]
201319400176	guangdong	lineage4	0.6	0.12	4	katG_Ser315Thr	[]	ahpC_C-54T
201319400195	guangdong	lineage2	0.6	0.12	4	katG_Ser315Thr	[]	[]
201319400216	guangdong	lineage2	0.6	16	2	katG_Ser315Thr	[]	[]
201319400255	guangdong	lineage1	40	16	4	[]	inhA_C-777T	[]
201319400301	guangdong	lineage4	40	8	4	[]	[]	[]
201319400376	guangdong	lineage4	1.2	0.25	4	[]	[]	[]
201319400379	guangdong	lineage2	0.6	16	4	katG_Ser315Thr	[]	[]
2013201009	guangxi	lineage2	2.5	16	4	katG_Ser315Thr	[]	[]
2013201120	guangxi	lineage2	1.2	0.12	4	katG_Ser315Thr	[]	[]
2013201229	guangxi	lineage2	0.3	16	4	katG_Ser315Thr	[]	[]
2013201323	guangxi	lineage4	1.2	0.12	4	katG_Ser315Thr	[]	[]
2013201387	guangxi	lineage2	1.2	16	4	katG_Ser315Thr	[]	[]
2013201389	guangxi	lineage4	1.2	16	2	katG_Ser315Thr	[]	[]
2013201413	guangxi	lineage2	0.6	0.12	4	katG_Ser315Thr	[]	[]
2013202052	guangxi	lineage2	0.6	0.25	4	katG_Ser315Thr	[]	[]
2013202225	guangxi	lineage2	0.6	1	4	[]	[]	[]
2013202367	guangxi	lineage2	1.2	0.25	0.5	[]	[]	[]
2013202419	guangxi	lineage2	10	0.25	0.25	[]	inhA_C-777T	[]
2013202469	guangxi	lineage2	1.2	0.12	4	katG_Asn138His	[]	[]
2013202488	guangxi	lineage2	0.6	0.12	4	[]	[]	[]
2013202524	guangxi	lineage2	1.2	0.25	4	katG_Ser315Thr	[]	[]
2013202559	guangxi	lineage2	0.3	16	2	katG_Ser315Asn	[]	[]
2013202616	guangxi	lineage2	1.2	0.25	4	katG_Tyr155Ser	[]	[]
2013202691	guangxi	lineage4	1.2	0.12	1	katG_C-7A	[]	[]
2013202704	guangxi	lineage4	0.6	0.12	4	katG_Ser315Thr	[]	[]
2017201094	guangxi	lineage2	0.5	8	0.4	katG_Tyr337Cys	[]	[]
2017201135	guangxi	lineage2	0.5	8	0.8	katG_Ser315Thr	[]	[]
2013241156	guizhou	lineage4	0.3	0.12	2	katG_Ser315Thr	[]	[]
2013241157	guizhou	lineage2	0.6	0.12	4	katG_Ser315Thr	[]	[]
2013241187	guizhou	lineage2	0.6	0.12	4	katG_Ser315Thr	[]	[]
2013241195	guizhou	lineage2	0.6	16	4	katG_Ser315Thr	[]	[]
2013241210	guizhou	lineage2	0.6	16	0.5	[]	[]	[]
2013241243	guizhou	lineage4	1.2	16	4	katG_Ser315Thr	[]	[]
2013241392	guizhou	lineage2	1	0.06	1.6	katG_Ser315Thr	[]	[]
2013241396	guizhou	lineage2	0.5	4	0.8	[]	[]	[]
2013241403	guizhou	lineage2	0.6	0.12	4	katG_Ser315Thr	[]	[]
2013241405	guizhou	lineage2	0.6	0.12	4	katG_Ser315Thr	[]	[]
2013241406	guizhou	lineage2	1	0.12	1.6	katG_Ser315Thr	[]	[]
2013241407	guizhou	lineage4	0.6	0.12	4	katG_Ser315Thr	[]	[]
2013241408	guizhou	lineage2	1	0.25	1.6	katG_Ser315Thr	[]	[]
2013241409	guizhou	lineage2	1	0.06	1.6	katG_Ser315Thr	[]	[]
2013241470	guizhou	lineage2	0.5	0.06	0.8	katG_Ser315Thr	[]	[]
2013241530	guizhou	lineage2	0.5	0.25	0.4	[]	[]	[]
2013241533	guizhou	lineage2	0.25	4	0.2	katG_Thr394Ala	[]	ahpC_G-48A
2013241535	guizhou	lineage2	5	0.12	0.25	[]	inhA_C-777T	[]
2013031024	hebei	lineage2	4	4	1.6	katG_Ser315Thr	[]	[]
2013032031	hebei	lineage2	8	0.12	0.2	[]	inhA_C-777T	[]
2013032048	hebei	lineage2	8	0.12	0.2	[]	[]	[]
2013033016	hebei	lineage2	4	0.25	1.6	katG_Ser315Thr	[]	[]
2013033021	hebei	lineage2	4	0.12	1.6	katG_Ser315Thr	[]	[]
2013033023	hebei	lineage2	1.2	0.25	4	katG_Ser315Thr	[]	[]
2013033026	hebei	lineage2	4	0.25	1.6	katG_Ser315Thr	[]	[]
2013033032	hebei	lineage2	4	0.25	1.6	[]	[]	[]
2013033047	hebei	lineage2	1.2	16	4	katG_Trp300Gly	[]	[]
2013033057	hebei	lineage2	0.3	16	4	[]	inhA_C-777T	[]
2013033059	hebei	lineage2	8	4	1.6	[]	inhA_C-777T	[]
2013033061	hebei	lineage2	4	4	1.6	katG_Ser315Thr	inhA_C-777T	[]
2013033062	hebei	lineage2	4	4	1.6	katG_Ser315Thr	[]	[]
2013033063	hebei	lineage2	4	4	1.6	katG_Ser315Thr	[]	[]
2013033064	hebei	lineage2	4	4	1.6	katG_Ser315Thr	[]	[]
2013033065	hebei	lineage2	2	4	1.6	katG_Ser315Thr	[]	[]
2013033066	hebei	lineage2	4	4	1.6	katG_Ser315Thr	[]	[]
2013033067	hebei	lineage2	2	4	1.6	katG_Ser315Thr	[]	[]
2013033068	hebei	lineage2	4	4	1.6	katG_Ser315Thr	[]	[]
2013033070	hebei	lineage2	2	4	1.6	katG_Ser315Thr	[]	[]
2013033071	hebei	lineage2	2	4	1.6	katG_Ser315Thr	[]	[]
2013033102	hebei	lineage2	4	4	1.6	[]	inhA_G-154A	[]
2013033106	hebei	lineage2	4	4	1.6	[]	inhA_G-154A	[]
2013033109	hebei	lineage2	4	4	0.8	[]	inhA_G-154A	[]
2013033113	hebei	lineage2	40	16	4	[]	[]	[]
2013033127	hebei	lineage2	4	4	1.6	katG_Ser315Thr	[]	[]
2013033129	hebei	lineage2	4	4	1.6	katG_Ser315Thr	[]	[]
2013033140	hebei	lineage2	4	0.12	0.2	[]	[]	ahpC_G-48A
2013033156	hebei	lineage2	4	0.12	0.4	[]	inhA_C-777T	[]
2013033158	hebei	lineage2	4	0.25	0.4	[]	[]	[]
2013033159	hebei	lineage2	8	4	1.6	katG_Ser315Thr	[]	[]
2013033176	hebei	lineage2	4	0.12	0.4	[]	inhA_C-777T	[]
2013033214	hebei	lineage2	2	4	1.6	katG_Ser315Thr	[]	[]
2013320005	hebei	lineage2	4	1	1.6	katG_Ser315Thr	[]	[]
2013320010	hebei	lineage2	8	0.12	0.4	[]	inhA_C-777T	[]
2013320032	hebei	lineage4	5	0.12	0.5	[]	inhA_C-777T	[]
2013081003	heilongjiang	lineage2	4	0.25	0.4	[]	inhA_C-777T	[]
2013081005	heilongjiang	lineage2	0.5	8	0.8	katG_Ser315Thr	[]	[]
2013081007	heilongjiang	lineage2	0.5	0.03	0.8	katG_Ser315Thr	[]	[]
2013081009	heilongjiang	lineage2	8	0.06	0.2	[]	inhA_C-777T	[]
2013081022	heilongjiang	lineage2	0.25	0.03	0.2	[]	[]	[]
2013081023	heilongjiang	lineage2	1	0.06	1.6	katG_Ser315Thr	[]	[]
2013081037	heilongjiang	lineage2	0.5	0.03	0.8	katG_Ser315Thr	[]	[]
2013081041	heilongjiang	lineage2	10	16	0.5	[]	inhA_C-777T	[]
2013081044	heilongjiang	lineage2	0.5	8	1.6	katG_Ser315Thr	[]	[]
2013081047	heilongjiang	lineage2	1	0.12	3.2	katG_Ser315Thr	[]	[]
2013081051	heilongjiang	lineage2	1	8	3.2	katG_Ser315Thr	[]	[]
2013081056	heilongjiang	lineage2	0.5	8	0.8	katG_Ser315Thr	[]	[]
2013081067	heilongjiang	lineage2	1	8	3.2	katG_Ser315Thr	[]	[]
2013081068	heilongjiang	lineage2	0.5	0.5	1.6	katG_Ser315Thr	[]	[]
2013081085	heilongjiang	lineage2	2	0.25	0.4	[]	[]	ahpC_G-48A
2013081087	heilongjiang	lineage2	4	0.12	0.2	[]	inhA_C-777T	[]
2013081113	heilongjiang	lineage2	40	1	2	[]	[]	[]
2013081116	heilongjiang	lineage2	40	16	2	katG_Ser315Thr	[]	[]
2013081131	heilongjiang	lineage2	20	16	2	katG_Ser315Thr	[]	[]
2013081135	heilongjiang	lineage2	8	0.12	0.2	[]	inhA_C-777T	[]
2013081138	heilongjiang	lineage2	40	16	2	katG_Pro429Ser	[]	ahpC_G-48A
2013081141	heilongjiang	lineage2	2.5	16	2	katG_Ser315Thr	[]	[]
2013081143	heilongjiang	lineage2	40	16	1	[]	inhA_C-777T	[]
2013081147	heilongjiang	lineage4	40	16	0.5	katG_T-10G	[]	[]
2013081153	heilongjiang	lineage2	2.5	0.25	2	katG_Ser315Thr	[]	[]
2013081169	heilongjiang	lineage2	0.5	0.12	3.2	katG_Ser315Thr	[]	[]
2013081218	heilongjiang	lineage2	0.25	0.06	1.6	katG_Ser315Thr	[]	[]
2013081225	heilongjiang	lineage2	8	8	0.4	[]	inhA_C-777T	[]
2013082020	heilongjiang	lineage2	2.5	0.5	0.25	[]	inhA_C-777T	[]
2013082028	heilongjiang	lineage2	1.2	16	0.25	[]	inhA_T-770C	[]
2013082030	heilongjiang	lineage2	40	16	4	katG_869del_1_GC_G;katG_866del_1_TC_T	[]	ahpC_C-57T
2013082044	heilongjiang	lineage2	1.2	16	2	katG_Ser315Thr	[]	[]
2013082054	heilongjiang	lineage2	0.6	0.5	1	[]	[]	[]
2013082110	heilongjiang	lineage2	0.6	16	1	katG_Ser315Thr	[]	[]
2013082123	heilongjiang	lineage2	1.2	4	1	[]	[]	[]
2013082126	heilongjiang	lineage2	2.5	1	2	[]	[]	[]
2013082130	heilongjiang	lineage2	0.6	0.12	4	katG_Ser315Thr	[]	[]
2013082135	heilongjiang	lineage2	1.2	0.25	4	katG_Val1Ala	[]	ahpC_G-48A
2013082141	heilongjiang	lineage2	1.2	16	1	katG_Ser315Thr	[]	[]
2013082179	heilongjiang	lineage2	0.6	0.12	2	[]	[]	[]
2013082206	heilongjiang	lineage2	1.2	16	2	katG_Ser315Thr	[]	[]
2013082210	heilongjiang	lineage2	8	0.25	0.2	[]	inhA_C-777T	[]
2013082248	heilongjiang	lineage2	1	8	3.2	katG_Ser315Thr	[]	[]
2013082292	heilongjiang	lineage2	10	0.5	2	katG_Ser315Asn	[]	[]
2013082308	heilongjiang	lineage2	0.6	16	0.25	katG_Leu378Pro	[]	[]
2015019	heilongjiang	lineage2	0.5	8	1.6	katG_Ser315Thr	[]	[]
2015031	heilongjiang	lineage2	8	0.12	0.2	[]	inhA_C-777T	[]
2015051	heilongjiang	lineage2	1	0.12	3.2	katG_Ser315Thr	[]	[]
2015054	heilongjiang	lineage2	8	8	0.4	[]	inhA_C-777T	[]
2015060	heilongjiang	lineage2	0.5	8	1.6	katG_Ser315Thr	[]	[]
2015065	heilongjiang	lineage2	0.5	8	1.6	katG_Ser315Thr	[]	[]
2015071	heilongjiang	lineage2	1	8	3.2	katG_Ser315Thr	[]	[]
2015078	heilongjiang	lineage2	8	0.06	1.6	katG_Gln127Pro	inhA_C-777T	[]
2015099	heilongjiang	lineage2	1	8	3.2	[]	[]	[]
2015102	heilongjiang	lineage2	0.5	8	1.6	katG_Ser315Thr	[]	[]
2015104	heilongjiang	lineage2	1	8	3.2	katG_Ser315Thr	[]	[]
2015199	heilongjiang	lineage2	4	0.25	0.2	[]	inhA_Ser94Ala	[]
2015200	heilongjiang	lineage2	2	8	3.2	katG_Ser315Thr	[]	[]
2015202	heilongjiang	lineage2	4	8	3.2	katG_Ser315Thr	[]	[]
20160007	heilongjiang	lineage2	8	0.12	0.2	[]	inhA_C-777T	[]
20160047	heilongjiang	lineage2	8	1	0.2	[]	inhA_C-777T	[]
20160074	heilongjiang	lineage2	0.5	8	3.2	katG_Ser315Thr	[]	[]
20160079	heilongjiang	lineage2	0.5	0.03	1.6	katG_Ser315Thr	[]	[]
20160082	heilongjiang	lineage4	8	0.12	0.8	[]	inhA_C-777T	ahpC_G-74A
20160098	heilongjiang	lineage2	1	0.06	3.2	katG_Ser315Thr	[]	[]
20160136	heilongjiang	lineage2	1	8	3.2	katG_Ser315Thr	[]	[]
20160144	heilongjiang	lineage2	0.5	8	3.2	katG_Ser315Thr	[]	[]
20160238	heilongjiang	lineage2	8	0.06	0.4	[]	inhA_C-777T	[]
20160253	heilongjiang	lineage2	1	0.06	3.2	katG_Ser315Thr	[]	[]
20160280	heilongjiang	lineage4	0.25	8	1.6	katG_Ser315Thr	[]	[]
20160363	heilongjiang	lineage2	2	8	6.4	[]	[]	[]
2016042015	heilongjiang	lineage2	8	8	12.8	katG_Ser315Thr	[]	[]
2016042034	heilongjiang	lineage2	1	8	1.6	[]	[]	ahpC_C-57T
20160557	heilongjiang	lineage2	1	8	3.2	katG_Ser315Thr	[]	[]
20160561	heilongjiang	lineage2	1	8	0.2	[]	[]	[]
20160569	heilongjiang	lineage2	0.5	8	3.2	katG_Ser315Thr	[]	[]
20160571	heilongjiang	lineage2	2	8	3.2	katG_Ser315Thr	[]	[]
20160575	heilongjiang	lineage2	8	8	3.2	katG_Ser315Thr	[]	[]
20160584	heilongjiang	lineage2	1	8	3.2	katG_Ser315Thr	[]	[]
20160595	heilongjiang	lineage2	1	0.06	3.2	katG_Ser315Thr	[]	[]
20160664	heilongjiang	lineage2	8	8	3.2	[]	inhA_C-777T	[]
20160997	heilongjiang	lineage2	8	0.06	0.2	[]	inhA_C-777T	[]
20161030	heilongjiang	lineage2	1	0.06	0.8	[]	[]	[]
20161039	heilongjiang	lineage2	8	8	3.2	katG_Ser315Thr	[]	[]
20161049	heilongjiang	lineage2	0.5	0.06	6.4	katG_Ser315Thr	[]	[]
20161062	heilongjiang	lineage2	1	0.12	3.2	katG_Ser315Thr	[]	[]
2013161014	henan	lineage2	0.6	16	1	katG_Asn138Asp	[]	[]
2013161017	henan	lineage2	0.6	0.12	2	katG_Ser315Thr	[]	[]
2013161030	henan	lineage2	1.2	16	4	katG_Ser315Thr	[]	[]
2013161068	henan	lineage2	0.6	0.12	2	katG_Ser315Thr	[]	[]
2013161071	henan	lineage2	0.6	16	4	katG_Arg632Cys	[]	ahpC_G-48A
2013161074	henan	lineage2	0.6	16	4	katG_Ser315Thr	[]	[]
2013161079	henan	lineage2	0.6	16	4	katG_Ser315Thr	[]	[]
2013161094	henan	lineage2	1.2	0.12	2	katG_Ser315Thr	[]	[]
2013162091	henan	lineage2	1.2	0.25	2	katG_Ser315Thr	[]	[]
2013163072	henan	lineage2	0.6	0.12	4	katG_Ser315Thr	[]	[]
2013163092	henan	lineage2	0.6	0.12	2	katG_Ser315Thr	[]	[]
2013163098	henan	lineage2	1.2	0.12	4	katG_Ser315Thr	[]	[]
2013163100	henan	lineage2	0.6	0.12	4	katG_Ser315Thr	[]	[]
2013163105	henan	lineage2	0.6	0.12	2	katG_Ser315Thr	[]	[]
2013163114	henan	lineage2	0.6	0.12	2	katG_Ser315Thr	[]	[]
2013165113	henan	lineage4	0.3	16	1	katG_Ser315Thr	[]	[]
2013165156	henan	lineage2	1.2	16	2	katG_Ser315Thr	[]	[]
2013165165	henan	lineage2	0.6	0.12	4	katG_Ser315Thr	[]	[]
2013165176	henan	lineage2	0.6	0.12	2	katG_Ser315Thr	[]	[]
2013165180	henan	lineage4	1.2	0.12	0.25	[]	[]	[]
2013165242	henan	lineage4	5	16	0.25	[]	inhA_C-777T	[]
2015162004	henan	lineage2	0.5	0.06	1.6	[]	[]	[]
2015162015	henan	lineage4	2	1	1.6	[]	[]	[]
2015162016	henan	lineage2	2	2	3.2	[]	[]	[]
2015162019	henan	lineage4	4	0.12	0.2	[]	inhA_C-777T	[]
2015162024	henan	lineage2	8	8	0.2	[]	inhA_C-777T	[]
2015162044	henan	lineage4	2	0.12	3.2	katG_Ser315Thr	[]	[]
2015162045	henan	lineage2	0.25	8	0.4	katG_1448ins_3_A_AACG	[]	[]
2015162048	henan	lineage2	0.25	0.12	0.8	katG_Ser315Thr;katG_-29del_12_GGGCTGTGATCAC_G	[]	[]
2015162062	henan	lineage4	1	0.12	3.2	katG_Ser315Thr	[]	[]
2015162063	henan	lineage2	0.5	0.12	3.2	katG_Ser315Thr	[]	[]
2015162064	henan	lineage2	4	1	1.6	katG_Ser315Thr	[]	[]
2015162075	henan	lineage2	0.5	0.12	3.2	katG_Ser315Thr	[]	[]
2015162079	henan	lineage2	8	8	0.8	[]	inhA_C-777T	[]
2015162101	henan	lineage4	8	0.12	0.2	[]	inhA_C-777T	[]
2015163005	henan	lineage4	2	8	3.2	[]	[]	[]
2015163013	henan	lineage2	0.5	0.12	1.6	katG_Ser315Thr	[]	[]
2015163044	henan	lineage2	8	0.12	0.2	[]	inhA_C-777T	[]
2015163052	henan	lineage2	0.5	8	3.2	katG_Ser315Thr	[]	[]
2015163059	henan	lineage4	4	0.06	0.4	katG_Met126Ile	[]	[]
2015163091	henan	lineage2	8	0.12	0.2	[]	inhA_C-777T	[]
2015163107	henan	lineage2	8	0.25	0.4	[]	inhA_C-777T	[]
2013161016	henan	lineage4	1.2	0.12	4	katG_Ser315Thr	[]	[]
2013171019	hubei	lineage2	1	4	1.6	katG_975ins_2_C_CGG	[]	ahpC_G-74A
2013171026	hubei	lineage2	1	4	0.2	katG_Asp94Gly	[]	[]
2013171039	hubei	lineage2	1	0.12	0.4	[]	[]	[]
2013171052	hubei	lineage2	1	4	1.6	katG_1080del_1_AC_A	[]	[]
2013171064	hubei	lineage4	1	4	1.6	[]	[]	ahpC_C-52T
2013171078	hubei	lineage2	1	4	1.6	katG_975ins_2_C_CGG	[]	ahpC_G-74A
2013171079	hubei	lineage2	8	4	1.6	katG_975ins_2_C_CGG;katG_974ins_2_G_GGC;katG_971ins_2_G_GGT	[]	ahpC_G-74A
2013171156	hubei	lineage2	4	0.12	0.4	[]	inhA_C-777T	[]
2013171262	hubei	lineage2	0.5	0.12	0.8	[]	[]	[]
2013171291	hubei	lineage2	1	0.06	1.6	katG_Ser315Asn	[]	[]
2013171292	hubei	lineage2	1	4	1.6	katG_Ser315Thr	[]	[]
2013171577	hubei	lineage2	1	0.12	0.4	katG_Asp735Ala	[]	ahpC_C-52T
2013171607	hubei	lineage2	1	4	1.6	katG_Ser315Thr	[]	[]
2013172008	hubei	lineage2	1	0.5	1.6	katG_Ser315Thr	[]	[]
2013172009	hubei	lineage2	0.5	0.12	1.6	katG_Ser315Thr	[]	[]
2013172027	hubei	lineage2	0.5	0.5	1.6	katG_Ser315Thr	[]	[]
2013172057	hubei	lineage2	1	0.06	1.6	katG_Ser315Thr	[]	[]
2013172092	hubei	lineage2	2	0.25	1.6	katG_Ser315Thr	[]	[]
2013172096	hubei	lineage4	8	4	1.6	katG_Ser315Thr	inhA_Ser94Ala	[]
2013172213	hubei	lineage2	1	0.12	0.2	katG_Ala106Val	[]	[]
2013172220	hubei	lineage2	1	0.12	1.6	katG_Ser315Thr	[]	[]
2013172229	hubei	lineage2	1	0.12	1.6	katG_Ser315Thr	[]	[]
2013172300	hubei	lineage2	1	4	1.6	katG_Ser315Thr	[]	[]
2013172314	hubei	lineage2	2	4	1.6	katG_Ser315Thr	inhA_T-770C	[]
2013172327	hubei	lineage4	1	0.12	1.6	katG_Ser315Thr	[]	[]
2013172437	hubei	lineage2	2.5	0.25	0.25	[]	inhA_C-777T	[]
2013172477	hubei	lineage2	0.6	16	4	katG_Ser315Thr	[]	[]
2013172494	hubei	lineage2	8	0.25	0.4	[]	inhA_C-777T	[]
2013172573	hubei	lineage2	2	4	1.6	katG_Ser315Asn	[]	[]
2013173001	hubei	lineage2	8	4	0.4	[]	inhA_C-777T	[]
2013173046	hubei	lineage4	2.5	0.25	0.25	[]	inhA_C-777T	[]
2013173047	hubei	lineage4	4	0.25	0.4	[]	inhA_C-777T	[]
2013173068	hubei	lineage2	1	0.25	1.6	katG_Ser315Thr	[]	[]
2013173070	hubei	lineage2	1	0.25	1.6	katG_Ser315Thr	[]	[]
2013173074	hubei	lineage4	1	0.06	1.6	katG_Ser315Thr	[]	[]
2013173093	hubei	lineage4	0.25	4	1.6	[]	[]	ahpC_C-52T
2013173174	hubei	lineage2	4	0.5	0.2	[]	inhA_C-777T	[]
2013173211	hubei	lineage2	8	0.12	0.8	[]	inhA_C-777T	[]
2013173224	hubei	lineage2	20	0.25	2	[]	inhA_C-777T	[]
2013173234	hubei	lineage2	8	0.12	0.8	[]	inhA_C-777T	[]
2013173237	hubei	lineage2	8	0.25	0.8	[]	inhA_C-777T	[]
2013173259	hubei	lineage2	8	0.12	0.4	[]	inhA_C-777T	[]
2013173289	hubei	lineage2	0.6	0.12	0.25	[]	[]	[]
2013173330	hubei	lineage2	0.5	0.25	0.2	[]	[]	[]
2013173422	hubei	lineage2	0.6	0.12	0.5	[]	[]	[]
2013173428	hubei	lineage2	0.5	0.12	0.2	[]	[]	[]
2013173433	hubei	lineage2	0.5	0.12	0.2	katG_Met420Thr	[]	[]
2013174067	hubei	lineage2	1	4	1.6	[]	[]	[]
2013174112	hubei	lineage4	1	0.12	1.6	[]	[]	[]
2015171002	hubei	lineage2	1	0.25	3.2	katG_Ser315Thr	[]	[]
2015171008	hubei	lineage2	1	0.12	3.2	katG_Ser315Thr	[]	[]
2015171011	hubei	lineage2	0.5	0.5	1.6	katG_Ser315Thr	[]	[]
2015171025	hubei	lineage2	1	8	1.6	katG_Ser315Thr	[]	[]
2015171030	hubei	lineage2	0.5	0.12	3.2	katG_Ser315Thr	[]	[]
2015171063	hubei	lineage2	0.5	0.5	1.6	katG_Ser315Asn	[]	[]
2015171071	hubei	lineage4	0.5	0.12	0.4	katG_Ala109Val	[]	[]
2015171087	hubei	lineage4	2	0.5	1.6	katG_Asp419His	inhA_Ser94Ala	[]
2015171092	hubei	lineage2	1	0.12	1.6	katG_Ser315Thr	[]	[]
2015172002	hubei	lineage2	0.5	0.25	1.6	katG_Ser315Thr	[]	[]
2015172021	hubei	lineage2	1	0.5	3.2	katG_Ser315Thr	[]	[]
2015172024	hubei	lineage2	1	0.12	3.2	katG_Ser315Thr	[]	[]
2015172025	hubei	lineage2	1	8	3.2	katG_Ser315Thr	[]	[]
2015172037	hubei	lineage2	1	0.12	3.2	katG_Ser315Thr	[]	[]
2015172039	hubei	lineage2	0.5	0.12	1.6	katG_Ser315Thr	[]	[]
2015172042	hubei	lineage2	1	0.12	1.6	katG_Ser315Thr	[]	[]
2015172043	hubei	lineage2	1	0.12	1.6	katG_Ser315Thr	[]	[]
2015172045	hubei	lineage4	2	0.12	0.2	[]	inhA_C-777T	[]
2015173030	hubei	lineage2	0.25	8	0.8	katG_Ser315Thr	[]	[]
2015173036	hubei	lineage2	0.25	8	1.6	katG_Ser315Thr	[]	[]
2015173055	hubei	lineage2	0.5	8	1.6	katG_Ser315Thr	[]	[]
2015173062	hubei	lineage2	1	2	3.2	katG_Ser315Thr	[]	[]
2015173081	hubei	lineage2	8	8	0.4	[]	[]	[]
2015173094	hubei	lineage4	4	0.25	0.2	[]	inhA_G-154A	[]
2015173098	hubei	lineage2	2	8	6.4	katG_Ser315Thr	[]	[]
2015173101	hubei	lineage2	2	8	6.4	katG_Ser315Thr	[]	[]
2015173106	hubei	lineage2	8	0.12	0.4	[]	inhA_C-777T	[]
2015173107	hubei	lineage2	2	8	6.4	katG_Ser315Thr	[]	[]
2015173111	hubei	lineage4	4	0.25	0.2	[]	inhA_G-154A	[]
2015173112	hubei	lineage2	4	8	0.2	[]	inhA_C-777T	[]
2015173115	hubei	lineage2	2	0.12	0.8	[]	[]	[]
2015173120	hubei	lineage2	8	0.12	0.2	[]	inhA_C-777T	[]
2015174030	hubei	lineage2	1	0.12	0.4	[]	[]	[]
2013181057	hunan	lineage2	0.6	0.25	4	katG_Ser315Thr	[]	[]
2013181059	hunan	lineage2	1.2	0.25	4	katG_Ser315Thr	[]	[]
2013181118	hunan	lineage2	1.2	0.25	4	katG_Ser315Thr	[]	[]
2013181129	hunan	lineage4	0.6	0.25	4	katG_Ser315Thr	[]	[]
2013181142	hunan	lineage2	1.2	0.25	0.25	katG_Asp735Ala	[]	[]
2013182001	hunan	lineage2	1	0.06	1.6	katG_Ser315Thr	[]	[]
2013182014	hunan	lineage2	4	0.06	0.4	[]	inhA_C-777T	[]
2013182025	hunan	lineage2	1	4	1.6	katG_Ser315Thr	[]	[]
2013182027	hunan	lineage4	1	0.06	1.6	katG_Ser315Thr	[]	[]
2013182082	hunan	lineage2	0.6	16	4	katG_Ser315Thr	[]	[]
2013183065	hunan	lineage2	8	0.06	0.8	katG_Tyr155Cys	inhA_C-777T	ahpC_C-52T
2013183079	hunan	lineage4	2.5	4	0.5	katG_T-6C	inhA_G-154A	[]
2013183099	hunan	lineage2	0.6	0.12	2	katG_Ser315Asn	[]	[]
2013183153	hunan	lineage4	5	0.12	0.25	[]	inhA_C-777T	[]
2013183165	hunan	lineage2	0.6	16	2	katG_Ser315Thr	[]	[]
2013183202	hunan	lineage2	1.2	2	1	[]	[]	[]
2013183210	hunan	lineage4	20	0.12	0.5	[]	inhA_C-777T	[]
2013183221	hunan	lineage2	1	4	1.6	katG_Ser315Thr	[]	[]
2013183230	hunan	lineage2	0.5	4	0.2	[]	[]	[]
2013183359	hunan	lineage2	1.2	16	4	katG_Ser315Thr	[]	[]
2013183377	hunan	lineage2	5	16	0.5	[]	inhA_G-154A	[]
2013183380	hunan	lineage4	0.6	0.12	2	katG_Ser315Thr	[]	[]
2013183469	hunan	lineage2	0.6	0.12	2	katG_Ser315Thr	[]	[]
2013184015	hunan	lineage4	1.2	0.12	4	katG_Ser315Thr	[]	[]
2013184033	hunan	lineage2	0.6	16	0.5	[]	[]	[]
2013184103	hunan	lineage2	10	0.25	0.25	[]	inhA_C-777T	[]
2013184141	hunan	lineage2	10	16	0.25	[]	inhA_C-777T	[]
2013184375	hunan	lineage2	0.6	16	4	katG_Ser315Thr	[]	[]
2013184403	hunan	lineage2	2	4	1.6	katG_Ser315Thr	[]	[]
2013184440	hunan	lineage2	4	0.06	0.8	[]	inhA_C-777T	[]
2013185017	hunan	lineage2	1.2	0.25	2	katG_Ser315Thr	[]	[]
2013185050	hunan	lineage2	0.6	0.12	2	katG_Ser315Thr	[]	[]
2013185075	hunan	lineage2	2	4	0.4	[]	[]	[]
2013185094	hunan	lineage2	2.5	8	4	[]	[]	[]
2013185102	hunan	lineage4	2	0.06	1.6	katG_Ser315Thr	[]	[]
2013185119	hunan	lineage2	8	4	1.6	katG_Tyr155Cys	inhA_C-777T	[]
2013185127	hunan	lineage4	1	0.06	0.4	[]	[]	ahpC_C-57T
2013185177	hunan	lineage4	2	0.06	0.2	[]	[]	[]
2013185200	hunan	lineage2	8	0.25	0.2	katG_Ser315Thr	[]	[]
2013185209	hunan	lineage2	1	0.06	1.6	katG_Ser315Thr	[]	[]
2013185276	hunan	lineage2	0.6	16	2	katG_Ser315Thr	[]	[]
2013185331	hunan	lineage2	1	4	1.6	katG_Ser315Thr	[]	[]
2013185341	hunan	lineage4	40	0.25	4	katG_Ala106Val	[]	[]
2013185371	hunan	lineage2	0.6	16	4	[]	[]	[]
2013185377	hunan	lineage4	1.2	0.25	4	[]	[]	[]
2013185390	hunan	lineage2	1	4	1.6	katG_Ser315Thr	[]	[]
2013185408	hunan	lineage4	2.5	16	0.25	[]	inhA_C-777T	[]
2013185429	hunan	lineage4	1.2	0.25	4	katG_Ser315Thr	[]	[]
2013185440	hunan	lineage2	1.2	0.5	4	[]	[]	[]
2013185442	hunan	lineage2	0.6	0.12	4	[]	[]	[]
2013185449	hunan	lineage4	1.2	16	4	katG_Ser315Asn	[]	[]
2013185460	hunan	lineage4	0.3	16	2	katG_Ser315Thr	[]	[]
2013185468	hunan	lineage2	0.5	4	1.6	[]	[]	ahpC_C-57T
2013185474	hunan	lineage4	8	0.06	0.2	[]	[]	[]
2013185483	hunan	lineage4	2	0.12	0.8	[]	[]	[]
2013185486	hunan	lineage2	0.3	16	2	katG_Ser315Thr	[]	[]
2013185488	hunan	lineage4	2	4	1.6	[]	[]	[]
2013185490	hunan	lineage2	4	0.5	0.8	[]	[]	[]
2013185544	hunan	lineage2	20	16	4	katG_Ser315Thr	[]	[]
2013185551	hunan	lineage2	1	0.06	1.6	katG_Ser315Thr	[]	[]
2013185554	hunan	lineage2	0.5	0.06	1.6	katG_Ser315Thr	[]	[]
2013185570	hunan	lineage2	8	4	1.6	[]	[]	[]
2013185659	hunan	lineage2	1	1	1.6	katG_Ser315Thr	[]	[]
2013185672	hunan	lineage2	2	0.06	1.6	katG_Ser315Thr	[]	[]
2014181003	hunan	lineage4	40	16	4	katG_Ser315Thr	[]	[]
2014181005	hunan	lineage2	0.3	0.12	2	katG_Ser315Thr	[]	[]
2014181013	hunan	lineage2	0.6	8	2	katG_Ser315Thr	[]	[]
2014181016	hunan	lineage2	0.6	4	0.5	katG_Ser315Thr	[]	[]
2014181018	hunan	lineage2	0.6	4	2	katG_Ser315Thr	[]	[]
2014181022	hunan	lineage2	0.6	16	4	katG_Ser315Thr	[]	[]
2014181026	hunan	lineage2	1.2	16	4	[]	[]	ahpC_G-48A
2014182003	hunan	lineage2	2.5	0.12	0.25	[]	inhA_C-777T	[]
2014182011	hunan	lineage2	0.6	0.12	1	katG_Ser315Asn	[]	[]
2014182021	hunan	lineage2	2.5	0.12	0.25	[]	inhA_C-777T	[]
2014184022	hunan	lineage2	0.3	8	1	katG_Ser315Thr	[]	[]
2014184051	hunan	lineage2	0.3	0.12	2	katG_Ser315Thr	[]	[]
2014184054	hunan	lineage2	8	4	0.2	[]	inhA_C-777T	[]
2014184058	hunan	lineage2	1	0.5	1.6	katG_Ser315Asn	[]	[]
2014184071	hunan	lineage2	0.6	0.12	2	katG_Ser315Thr	[]	[]
2014185002	hunan	lineage2	0.5	0.06	1.6	katG_Ser315Thr	[]	[]
2014185004	hunan	lineage2	1.2	16	1	katG_Asp735Ala	[]	ahpC_C-52T
2014185007	hunan	lineage4	8	0.06	0.2	[]	inhA_C-777T	[]
2014185008	hunan	lineage2	1	4	0.4	katG_Asp94Gly	[]	[]
2014185022	hunan	lineage2	1	0.06	1.6	katG_Ser315Thr	[]	[]
2014185028	hunan	lineage2	1	2	1.6	[]	[]	ahpC_C-54T
2014185034	hunan	lineage2	0.6	0.25	2	katG_Ser315Thr	[]	[]
2014185052	hunan	lineage4	0.5	4	1.6	katG_Ser315Thr	[]	[]
2014185084	hunan	lineage2	0.5	4	0.8	katG_Ser315Asn	[]	[]
2014185099	hunan	lineage2	0.6	16	0.25	katG_Asn138Asp	[]	[]
2014185101	hunan	lineage2	0.6	16	4	katG_Ser315Thr	[]	[]
2014185108	hunan	lineage2	0.6	16	0.25	katG_Asp94Gly	[]	[]
2014185109	hunan	lineage2	0.6	16	2	katG_Ser315Thr	[]	[]
2015181030	hunan	lineage2	8	8	3.2	katG_Ser315Thr	[]	[]
2015181059	hunan	lineage2	4	8	0.2	[]	inhA_C-777T	[]
2015181071	hunan	lineage2	0.3	16	4	katG_Ser315Thr	[]	[]
2015181074	hunan	lineage2	40	16	1	[]	inhA_C-777T	[]
2015181077	hunan	lineage2	0.5	8	1.6	katG_Ser315Thr	[]	[]
2015181078	hunan	lineage4	0.5	0.06	3.2	katG_Ser315Thr	[]	[]
2015181091	hunan	lineage2	0.5	0.12	3.2	katG_Ser315Thr	[]	[]
2015182016	hunan	lineage2	0.5	8	3.2	[]	[]	[]
2015182021	hunan	lineage2	0.5	8	3.2	katG_Ser315Thr	[]	[]
2015182023	hunan	lineage4	2	0.12	1.6	katG_Ser315Asn	[]	[]
2015183007	hunan	lineage4	0.5	8	0.8	katG_Ser315Asn	[]	[]
2015183009	hunan	lineage4	0.5	8	0.8	katG_Ser315Asn	[]	[]
2015183010	hunan	lineage4	0.5	8	0.8	katG_Ser315Asn	[]	[]
2015183014	hunan	lineage4	0.5	8	1.6	katG_Ser315Asn	[]	[]
2015183015	hunan	lineage4	0.5	8	1.6	katG_Ser315Asn	[]	[]
2015183017	hunan	lineage2	0.5	8	3.2	[]	[]	[]
2015183043	hunan	lineage2	0.5	8	0.8	katG_Ser315Thr	[]	[]
2015183048	hunan	lineage4	1	0.12	0.2	[]	[]	ahpC_G-48A
2015183052	hunan	lineage4	0.5	1	0.4	[]	[]	[]
2015184015	hunan	lineage2	8	0.06	0.2	[]	inhA_C-777T	[]
2015184053	hunan	lineage4	1	8	3.2	katG_Ser315Thr	[]	[]
2015184054	hunan	lineage4	0.5	0.06	1.6	katG_Ser315Thr	[]	[]
2015184056	hunan	lineage4	0.5	0.06	1.6	katG_Ser315Thr	[]	[]
2015184060	hunan	lineage4	0.6	0.25	2	katG_Ser315Thr	[]	[]
2015185014	hunan	lineage2	0.5	0.12	3.2	katG_Ser315Thr	[]	[]
2015185017	hunan	lineage2	0.5	8	1.6	katG_Ser315Thr	[]	[]
2015185020	hunan	lineage4	0.5	8	1.6	katG_Ser315Asn	[]	[]
2015185021	hunan	lineage2	0.5	8	12.8	[]	[]	ahpC_C-81T;ahpC_G-74A
2015185024	hunan	lineage4	1	0.12	0.2	katG_Gln461Pro	[]	[]
2015185030	hunan	lineage2	0.5	8	1.6	katG_Ser315Thr	[]	[]
2015185032	hunan	lineage2	1	8	1.6	katG_Ser315Thr	[]	[]
2015185033	hunan	lineage2	1	8	0.4	[]	[]	[]
2015185037	hunan	lineage4	0.5	0.12	1.6	katG_Ser315Thr	[]	[]
2015185057	hunan	lineage2	0.5	0.06	12.8	katG_1473ins_1_G_GC	[]	ahpC_C-54T
2015185062	hunan	lineage4	0.5	0.06	0.8	[]	[]	[]
2015185066	hunan	lineage4	2	0.12	12.8	katG_Ser315Thr;katG_Tyr155Cys	inhA_C-777T	[]
2015185089	hunan	lineage2	1.2	0.12	4	katG_Ser315Thr	[]	[]
2015185093	hunan	lineage4	1.2	0.12	4	[]	[]	ahpC_C-81T
2015185096	hunan	lineage4	0.25	0.12	3.2	katG_Ser315Thr	[]	[]
2015185109	hunan	lineage2	40	2	1	katG_Tyr155Cys	inhA_C-777T	[]
2015185119	hunan	lineage2	0.3	0.12	0.25	katG_Ala109Val	[]	[]
2015185121	hunan	lineage2	0.5	0.12	0.4	katG_Thr380Ile	[]	ahpC_C-52T
2015185136	hunan	lineage2	0.5	8	1.6	katG_Ser315Thr	[]	[]
2015185137	hunan	lineage2	0.5	0.25	1.6	katG_Ser315Thr	[]	[]
2015185140	hunan	lineage2	0.25	0.12	1.6	katG_Ser315Thr	[]	[]
2015185149	hunan	lineage4	0.5	0.06	3.2	katG_Ser315Asn;katG_Arg128Gln	[]	[]
2015185152	hunan	lineage2	0.5	8	3.2	katG_Ser315Thr	[]	[]
2015185156	hunan	lineage2	40	16	4	katG_Tyr155Cys	inhA_C-777T	[]
2015185162	hunan	lineage4	4	8	0.2	[]	inhA_C-777T	[]
2015185169	hunan	lineage2	0.5	8	0.4	[]	[]	[]
2016181102	hunan	lineage4	0.6	16	1	katG_Ser315Asn	[]	[]
2016181117	hunan	lineage2	1.2	16	4	katG_Ser315Thr	[]	[]
2016182005	hunan	lineage4	0.6	2	2	katG_Ser315Thr	[]	[]
2016182008	hunan	lineage4	1.2	0.12	4	katG_Ser315Thr	[]	[]
2016183017	hunan	lineage2	0.6	0.12	4	katG_Ser315Asn;katG_Gly156Asp	[]	[]
2016183021	hunan	lineage2	0.6	0.12	2	katG_Ser315Thr	[]	[]
2016183027	hunan	lineage4	1.2	4	4	katG_1857ins_1_G_GA	[]	ahpC_C-81T
2016184024	hunan	lineage2	0.6	16	2	katG_Ser315Thr	[]	[]
2016184033	hunan	lineage2	1.2	16	4	katG_148ins_4_G_GTTGC;katG_147ins_4_G_GTGCA;katG_143ins_4_A_ATGCC	[]	ahpC_C-57T
2016184040	hunan	lineage4	0.6	0.12	4	katG_Ser315Asn	[]	[]
2016184064	hunan	lineage2	1.2	0.12	4	katG_Ser315Asn	[]	[]
2016185004	hunan	lineage2	0.6	16	4	katG_Ser315Thr	[]	[]
2016185009	hunan	lineage4	1.2	0.12	0.5	katG_Tyr413His	[]	ahpC_G-48A
2016185020	hunan	lineage2	40	16	4	[]	[]	[]
2016185035	hunan	lineage4	0.6	0.12	2	katG_Ser315Thr	[]	[]
2016185038	hunan	lineage2	0.3	0.12	2	katG_Ser315Thr	[]	[]
2016185039	hunan	lineage2	5	0.12	1	katG_Ala106Val	inhA_C-777T	[]
2016185043	hunan	lineage4	1.2	0.12	0.25	[]	[]	[]
2016185047	hunan	lineage2	0.6	8	2	katG_Ser315Thr	[]	[]
2016185054	hunan	lineage2	0.6	16	1	katG_Ser315Thr	[]	[]
2016185065	hunan	lineage4	5	0.12	4	[]	[]	[]
2016185068	hunan	lineage2	0.6	0.12	2	katG_Ser315Thr	[]	[]
2016185074	hunan	lineage2	40	0.12	1	katG_Tyr155Cys	inhA_C-777T	[]
2016185082	hunan	lineage2	0.6	16	4	katG_Ser315Thr	[]	[]
2016185091	hunan	lineage2	0.6	16	0.5	katG_Val1Ala	[]	[]
2016185098	hunan	lineage2	0.6	0.12	2	katG_Ser315Thr	[]	[]
2017181134	hunan	lineage2	0.6	16	4	katG_Ser315Thr	[]	[]
2017181136	hunan	lineage2	1.2	16	4	katG_Ser315Thr	[]	[]
2017181155	hunan	lineage2	5	0.12	0.25	[]	inhA_C-777T	[]
2017181156	hunan	lineage2	1.2	16	4	[]	[]	[]
2017181161	hunan	lineage4	1.2	0.12	4	katG_Ser315Thr	[]	[]
2017181162	hunan	lineage4	1.2	0.12	4	katG_Ser315Thr	[]	[]
2017181172	hunan	lineage2	1.2	16	4	katG_Ser315Thr	[]	[]
2017181174	hunan	lineage4	1.2	16	2	katG_Ser315Thr	[]	[]
2017181177	hunan	lineage2	1.2	0.12	1	katG_Ser315Asn	[]	[]
2017181182	hunan	lineage4	1.2	16	4	katG_Trp149*	[]	ahpC_G-48A
2017181183	hunan	lineage4	1.2	16	4	katG_Trp149*	[]	ahpC_G-48A
2017182002	hunan	lineage4	1.2	0.12	4	katG_Ser315Thr	[]	[]
2017182011	hunan	lineage2	1.2	16	1	katG_Ser315Thr	[]	[]
2017182027	hunan	lineage2	10	0.12	0.25	[]	inhA_C-777T	[]
2017183011	hunan	lineage4	10	0.12	0.5	[]	inhA_C-777T	[]
2017183013	hunan	lineage2	40	16	4	[]	[]	[]
2017183026	hunan	lineage4	1.2	0.25	4	katG_Ser315Thr	[]	[]
2017183027	hunan	lineage2	0.3	16	2	katG_Ser315Thr	[]	[]
2017183030	hunan	lineage2	10	0.12	0.25	[]	inhA_C-777T	[]
2017183034	hunan	lineage4	0.6	16	2	katG_Ser315Thr	[]	[]
2017183040	hunan	lineage2	1.2	2	2	katG_Ser315Thr	[]	[]
2017183042	hunan	lineage2	0.3	16	2	katG_Ser315Thr	[]	[]
2017183049	hunan	lineage2	0.6	0.12	4	katG_Ser315Thr	[]	[]
2017183051	hunan	lineage2	5	16	4	katG_Ser315Thr	inhA_C-777T	[]
2017183053	hunan	lineage2	0.6	4	2	katG_Ser315Thr	[]	[]
2017183055	hunan	lineage4	1.2	0.12	2	katG_Ser315Thr	[]	[]
2017184010	hunan	lineage2	0.6	0.12	2	katG_Ser315Thr	[]	[]
2017184026	hunan	lineage2	1.2	0.25	0.5	[]	[]	[]
2017184039	hunan	lineage2	5	0.12	0.25	[]	inhA_C-777T	[]
2017184042	hunan	lineage2	5	16	1	[]	inhA_C-777T	[]
2017185001	hunan	lineage2	1.2	2	4	katG_Ser315Thr	[]	[]
2017185007	hunan	lineage2	0.6	16	4	katG_Ser315Thr	[]	[]
2017185019	hunan	lineage2	0.6	4	2	katG_Ser315Thr	[]	[]
2017185050	hunan	lineage2	0.6	16	2	[]	[]	ahpC_C-81T
2017185055	hunan	lineage2	0.6	16	4	katG_Lys345*	[]	ahpC_C-52T
2017185058	hunan	lineage2	0.6	16	1	katG_Ser315Thr	[]	[]
2017185107	hunan	lineage2	0.6	16	2	katG_Ser315Thr	[]	[]
2018181202	hunan	lineage2	0.6	16	1	katG_Ser315Thr	[]	[]
2018181210	hunan	lineage4	1.2	0.12	2	katG_Ser315Thr	[]	[]
2018181211	hunan	lineage2	0.6	16	4	katG_Ser315Thr	[]	[]
2018181213	hunan	lineage4	5	0.12	0.25	[]	inhA_C-777T	[]
2018182028	hunan	lineage2	5	0.12	0.25	[]	inhA_C-777T	[]
2018182029	hunan	lineage2	0.6	16	2	katG_Ser315Thr	[]	[]
2018182034	hunan	lineage2	1.2	16	2	katG_Ser315Thr	[]	[]
2018182048	hunan	lineage2	2.5	0.12	2	katG_Ser315Thr	[]	[]
2018182061	hunan	lineage4	5	0.25	0.25	[]	inhA_C-777T	[]
2018183005	hunan	lineage2	0.3	0.12	2	katG_Ser315Thr	[]	[]
2018183007	hunan	lineage2	1.2	0.12	2	katG_Ser315Thr	[]	[]
2018183017	hunan	lineage4	2.5	16	4	katG_Ser315Thr	[]	[]
2018183021	hunan	lineage2	0.6	0.12	2	katG_Ser315Thr	[]	[]
2018183030	hunan	lineage4	1.2	0.12	0.25	katG_Gln461Pro	[]	[]
2018183031	hunan	lineage4	10	0.5	0.25	[]	inhA_C-777T	[]
2018183033	hunan	lineage2	0.6	0.12	4	katG_Ser315Thr	[]	[]
2018184013	hunan	lineage2	0.6	0.12	2	katG_Ser315Thr	[]	[]
2018184049	hunan	lineage2	40	16	1	katG_Met126Ile	inhA_C-777T	[]
2018185001	hunan	lineage2	0.6	0.12	2	katG_Ser315Thr	[]	[]
2018185013	hunan	lineage2	0.6	0.12	2	katG_Ser315Thr	[]	[]
2018185022	hunan	lineage2	0.6	0.5	2	katG_Ser315Thr	[]	[]
2018185035	hunan	lineage2	0.6	16	4	katG_Ser315Thr	[]	[]
2018185041	hunan	lineage2	1.2	16	4	katG_Trp300Gly	[]	[]
2018185057	hunan	lineage2	5	0.25	0.25	[]	inhA_C-777T	[]
2018185108	hunan	lineage4	2.5	16	0.25	[]	inhA_C-777T	[]
2018185112	hunan	lineage2	0.3	0.12	2	katG_Ser315Thr	[]	[]
2018185121	hunan	lineage2	0.6	0.12	2	katG_Ser315Thr	[]	[]
2018185130	hunan	lineage2	0.6	0.12	2	katG_Ser315Thr	[]	[]
2019181009	hunan	lineage2	1.2	16	4	katG_Ser315Thr	[]	[]
2019181035	hunan	lineage2	0.6	0.5	4	katG_Ser315Asn	[]	[]
2019181036	hunan	lineage2	0.6	0.25	4	katG_Ser315Asn	[]	[]
2019181038	hunan	lineage2	0.6	0.25	4	katG_Ser315Asn	[]	[]
2019181055	hunan	lineage2	0.6	16	4	katG_Ser315Thr	[]	[]
2019181057	hunan	lineage2	0.6	16	4	katG_Ser315Thr	[]	[]
2019181061	hunan	lineage2	0.6	16	4	katG_Ser315Thr	[]	[]
2019181062	hunan	lineage2	0.6	16	4	katG_Ser315Thr	[]	[]
2019181063	hunan	lineage2	0.6	0.25	4	katG_Ser315Asn	[]	[]
2019181261	hunan	lineage4	0.6	16	4	katG_Ser315Asn	[]	[]
2019181263	hunan	lineage2	0.6	16	4	[]	[]	ahpC_C-52T
2019182010	hunan	lineage4	40	16	4	[]	[]	[]
2019182042	hunan	lineage2	2.5	0.25	0.25	[]	inhA_C-777T	[]
2019182053	hunan	lineage2	0.6	16	4	katG_Ser315Thr	[]	[]
2019182058-1	hunan	lineage2	0.3	16	4	[]	[]	[]
2019182064	hunan	lineage4	10	0.12	0.25	[]	inhA_C-777T	[]
2019182071	hunan	lineage4	0.6	0.25	0.5	[]	[]	[]
2019182080-1	hunan	lineage2	20	0.25	0.25	[]	inhA_C-777T	[]
2019182082-1	hunan	lineage2	1.2	16	4	katG_Ser315Thr	[]	[]
2019183012	hunan	lineage2	0.3	16	2	katG_Ser315Thr	[]	[]
2019183038	hunan	lineage4	1.2	16	4	katG_Ser315Thr	[]	[]
2019183041	hunan	lineage4	1.2	0.12	4	katG_Ser315Thr	[]	[]
2019183050	hunan	lineage4	5	16	2	katG_Asp419His	inhA_T-770A	[]
2019183051	hunan	lineage4	1.2	0.25	2	katG_Ser315Thr	[]	[]
2019183052	hunan	lineage4	2.5	0.12	0.25	[]	inhA_C-777T	[]
2019183055	hunan	lineage4	1.2	0.25	4	katG_1404del_1_AG_A;katG_1398ins_1_T_TC;katG_Arg128Trp	[]	[]
2019183069	hunan	lineage4	0.6	16	0.25	[]	[]	ahpC_G-48A
2019183078	hunan	lineage4	0.6	0.5	2	katG_Ser315Thr	[]	[]
2019183095-1	hunan	lineage2	1.2	16	4	katG_Ser315Thr	[]	[]
2019183097	hunan	lineage4	40	16	4	[]	[]	[]
2019183105	hunan	lineage2	0.3	0.12	0.25	katG_Gln127Pro	[]	[]
2019183106-1	hunan	lineage4	1.2	16	4	katG_Ser315Thr	[]	[]
2019183111	hunan	lineage2	0.6	16	4	katG_Ser315Thr	[]	[]
2019183119	hunan	lineage2	2.5	16	2	katG_Ser315Thr	[]	[]
2019183139	hunan	lineage2	2.5	0.25	0.25	[]	inhA_C-777T	[]
2019183148	hunan	lineage4	1.2	16	4	katG_Ser315Thr	[]	[]
2019183170	hunan	lineage2	0.6	0.5	4	katG_Ser315Thr	[]	[]
2019183176	hunan	lineage2	0.6	0.5	4	katG_Ser315Thr	[]	[]
2019183179	hunan	lineage4	1.2	0.25	1	katG_Gln461Pro	[]	[]
2019184006	hunan	lineage2	0.6	0.25	4	[]	[]	[]
2019184081	hunan	lineage4	0.6	0.5	4	katG_Ser315Thr;katG_-32del_12_CTGTGATCACGGA_C	[]	[]
2019184102	hunan	lineage2	2.5	0.25	0.25	[]	inhA_G-154A	[]
2019184111	hunan	lineage2	1.2	0.12	4	katG_Ser315Thr	[]	[]
2019184162	hunan	lineage2	0.3	16	4	[]	[]	[]
2019184171	hunan	lineage2	1.2	1	4	katG_Ser315Thr	[]	[]
2019184187	hunan	lineage2	0.6	0.25	4	katG_Ser315Asn	[]	[]
2019184219	hunan	lineage4	5	0.12	0.25	[]	inhA_C-777T	[]
2019185026	hunan	lineage4	5	16	0.5	[]	inhA_C-777T	[]
2019185037	hunan	lineage4	1.2	0.25	4	katG_Ser315Thr	[]	[]
2019185058-1	hunan	lineage2	0.6	16	4	katG_Ser315Thr	[]	[]
2019185059	hunan	lineage2	0.3	16	2	katG_Ser315Thr	[]	[]
2019185072	hunan	lineage4	0.6	0.12	2	[]	[]	[]
2019185083	hunan	lineage2	0.6	16	4	katG_Ser315Thr	[]	[]
2019185091	hunan	lineage2	0.6	0.25	2	katG_Ser315Thr	[]	[]
2019185099-1	hunan	lineage4	1.2	0.12	4	katG_Ser315Thr	[]	[]
2019185103-1	hunan	lineage2	0.3	0.25	4	katG_Ser315Thr	[]	[]
2020181008	hunan	lineage2	0.3	0.25	2	katG_Ser315Thr	[]	[]
2020181028	hunan	lineage4	1.2	0.5	4	katG_Ser315Thr	[]	[]
2020181029	hunan	lineage2	5	0.5	0.25	[]	inhA_C-777T	[]
2020181049	hunan	lineage2	2.5	0.5	4	katG_Ser315Thr	[]	[]
2020181053	hunan	lineage4	5	0.25	0.25	[]	inhA_C-777T	[]
2020181056	hunan	lineage4	2.5	16	4	katG_Ser315Thr	[]	[]
2020181058	hunan	lineage4	2.5	16	4	katG_Ser315Thr	[]	[]
2020181064	hunan	lineage2	5	0.25	0.25	[]	inhA_C-777T	[]
2020181066	hunan	lineage4	1.2	16	4	katG_Ser315Thr	[]	[]
2020181078	hunan	lineage2	0.6	0.5	4	katG_Ser315Thr	[]	[]
2020181079	hunan	lineage2	1.2	16	4	katG_Ser315Thr	inhA_G-154A	[]
2020181089	hunan	lineage4	1.2	16	4	katG_Ser315Thr	[]	[]
2020181098	hunan	lineage2	0.6	0.25	4	katG_Ser315Thr	[]	[]
2020181111	hunan	lineage4	0.6	0.25	4	katG_Ser315Thr	[]	[]
2020181112	hunan	lineage2	0.3	0.5	4	katG_Ser315Thr	[]	[]
2020182013	hunan	lineage2	40	0.25	0.25	[]	inhA_C-777T	[]
2020182017	hunan	lineage2	0.6	0.12	4	katG_Ser315Thr	[]	[]
2020182035	hunan	lineage2	0.3	16	4	katG_Ser315Thr	[]	[]
2020182050	hunan	lineage2	1.2	16	4	katG_Ser315Thr	[]	[]
2020182052	hunan	lineage2	5	16	0.25	[]	inhA_C-777T	[]
2020182055	hunan	lineage2	1.2	16	0.5	katG_Met420Thr	[]	[]
2020182056	hunan	lineage4	5	0.25	0.25	[]	inhA_C-777T	[]
2020183001	hunan	lineage2	0.6	16	2	katG_Ser315Thr	[]	[]
2020183008	hunan	lineage2	2.5	16	1	katG_Ser315Thr	[]	[]
2020183010	hunan	lineage2	0.3	16	4	katG_Ser315Thr	[]	[]
2020183014	hunan	lineage2	0.3	0.12	2	katG_Ser315Thr	[]	[]
2020183021	hunan	lineage4	0.6	16	2	katG_Ser315Asn	[]	[]
2020183058	hunan	lineage2	0.3	0.25	2	katG_Ser315Thr	[]	[]
2020183061	hunan	lineage2	1.2	16	4	katG_Ser315Thr	[]	[]
2020183063	hunan	lineage4	1.2	0.5	4	katG_Ser315Thr	[]	[]
2020183083	hunan	lineage2	2.5	16	2	katG_Ser315Thr	[]	[]
2020183108	hunan	lineage4	1.2	0.5	4	katG_Ser315Thr	[]	[]
2020183111	hunan	lineage4	0.6	16	2	katG_Ser315Thr	[]	[]
2020183114	hunan	lineage2	0.6	0.25	4	katG_Ser315Asn	[]	[]
2020184007	hunan	lineage4	1.2	0.12	4	katG_Ser315Thr	[]	[]
2020184020	hunan	lineage2	0.6	0.25	2	katG_Ser315Thr	[]	[]
2020184050	hunan	lineage2	0.6	4	2	katG_Ser315Thr	[]	[]
2020184058	hunan	lineage4	0.6	0.5	2	katG_Ser315Thr;katG_-32del_12_CTGTGATCACGGA_C;katG_-40del_12_ACGGATGTGATCG_A	[]	[]
2020184100	hunan	lineage2	0.6	0.25	4	katG_Ser315Thr	[]	[]
2020184103	hunan	lineage2	0.6	16	4	[]	[]	ahpC_C-54T;ahpC_C-39T
2020184126	hunan	lineage2	10	16	0.25	[]	inhA_C-777T	[]
2020184162	hunan	lineage2	1.2	0.5	0.5	[]	[]	[]
2020184216	hunan	lineage2	5	0.12	0.25	katG_186ins_1_G_GA;katG_179ins_2_G_GCA	inhA_C-777T	[]
2020184221	hunan	lineage4	10	0.5	0.25	[]	inhA_C-777T	[]
2020184230	hunan	lineage2	2.5	0.25	4	katG_Ser315Thr	[]	[]
2020184237	hunan	lineage2	0.6	0.12	0.25	[]	[]	[]
2020184239	hunan	lineage2	10	0.25	2	[]	inhA_C-777T	[]
2020185041	hunan	lineage2	0.6	0.25	0.25	[]	[]	[]
2020185047	hunan	lineage2	0.3	16	4	katG_2050ins_2_T_TGC	[]	ahpC_C-52T
2020185051	hunan	lineage4	0.6	16	4	katG_Ser315Thr	[]	[]
2020185062	hunan	lineage2	2.5	16	4	katG_Ser315Thr	[]	[]
2013183329	hunan	lineage4	1.2	8	0.5	[]	[]	[]
2018185025	hunan	lineage4	10	0.12	0.25	[]	inhA_C-777T	[]
2019184068	hunan	lineage2	0.6	0.12	4	katG_Ser315Thr	[]	[]
2019184098	hunan	lineage4	1.2	16	0.5	katG_Ser315Asn;katG_Ser140Asn	[]	[]
2019184218	hunan	lineage2	0.3	16	2	katG_Ser315Thr	[]	[]
2013101029	jiangsu	lineage2	2.5	16	0.25	[]	inhA_C-777T	[]
2013101032	jiangsu	lineage4	0.6	0.12	4	katG_Ser315Thr	[]	[]
2013101034	jiangsu	lineage2	1.2	0.12	4	[]	[]	[]
2013101039	jiangsu	lineage2	0.6	0.25	4	katG_Ser315Thr	[]	[]
2013101053	jiangsu	lineage2	0.6	0.12	2	katG_Ser315Thr	[]	[]
2013101075	jiangsu	lineage2	5	16	0.25	[]	inhA_C-777T	[]
2013101099	jiangsu	lineage2	2.5	8	2	[]	[]	[]
2013101106	jiangsu	lineage2	0.6	0.25	4	katG_Ser315Thr	[]	[]
2013101121	jiangsu	lineage2	0.3	16	1	[]	[]	[]
2013101124	jiangsu	lineage4	0.6	0.12	4	[]	[]	[]
2013101137	jiangsu	lineage2	0.6	16	0.25	[]	[]	[]
2013101141	jiangsu	lineage2	0.3	16	0.5	[]	[]	ahpC_C-52T
2013101157	jiangsu	lineage2	0.3	16	4	[]	[]	[]
2013101164	jiangsu	lineage4	5	0.12	0.25	[]	inhA_C-777T	[]
2013101171	jiangsu	lineage2	0.6	0.25	2	katG_Ser315Thr	[]	[]
2013102005	jiangsu	lineage2	0.6	16	0.25	[]	[]	[]
2013102009	jiangsu	lineage4	10	0.25	0.5	[]	inhA_C-777T	[]
2013102036	jiangsu	lineage2	0.3	0.12	2	katG_Ser315Thr	[]	[]
2013102074	jiangsu	lineage2	40	0.12	4	[]	[]	[]
2013102079	jiangsu	lineage4	0.6	0.12	2	katG_Ser315Thr	[]	[]
2013102127	jiangsu	lineage2	0.3	0.12	1	katG_Ser315Thr	[]	[]
2013102129	jiangsu	lineage2	0.6	16	1	katG_Ala379Val;katG_Ser315Asn	[]	[]
2013102146	jiangsu	lineage2	5	16	1	[]	inhA_C-777T	[]
2013102158	jiangsu	lineage2	0.6	0.25	2	katG_Ser315Thr	[]	[]
2013102202	jiangsu	lineage2	10	0.12	0.25	[]	inhA_C-777T	[]
2013102205	jiangsu	lineage2	5	0.12	0.25	[]	inhA_C-777T	[]
2013102229	jiangsu	lineage2	40	16	4	katG_Ser315Thr	inhA_C-777T	[]
2013102238	jiangsu	lineage2	8	8	12.8	katG_Ser315Thr	[]	[]
2013102239	jiangsu	lineage2	0.6	16	4	katG_Ser315Thr	[]	[]
2013102243	jiangsu	lineage2	8	0.25	0.2	[]	inhA_C-777T	[]
2013102257	jiangsu	lineage2	1.2	0.25	4	katG_Ser315Thr	[]	[]
2013102267	jiangsu	lineage2	0.6	0.12	4	katG_2041ins_1_T_TG	[]	ahpC_C-54T
2013102289	jiangsu	lineage2	5	0.12	1	[]	inhA_C-777T	[]
2013102296	jiangsu	lineage2	0.6	0.12	4	katG_Ser315Thr	[]	[]
2013103022	jiangsu	lineage2	0.6	0.5	1	katG_Ser315Asn	[]	[]
2013103038	jiangsu	lineage2	40	16	2	[]	inhA_C-777T	[]
2013103153	jiangsu	lineage2	20	0.25	0.25	[]	inhA_C-777T	[]
2013103156	jiangsu	lineage2	5	0.12	0.25	[]	[]	[]
2013103169	jiangsu	lineage2	1.2	0.25	4	katG_Ser315Thr	[]	[]
2013103214	jiangsu	lineage4	5	0.12	0.25	[]	inhA_C-777T	[]
2013103239	jiangsu	lineage2	0.6	0.12	4	katG_T-10G	[]	[]
2013103346	jiangsu	lineage2	0.3	16	0.5	katG_Ser315Asn	[]	[]
2013103396	jiangsu	lineage2	20	0.25	0.25	[]	inhA_C-777T	[]
2013104018	jiangsu	lineage2	4	2	6.4	[]	[]	[]
2013104061	jiangsu	lineage2	20	0.12	0.25	[]	inhA_C-777T	[]
2013104212	jiangsu	lineage4	1.2	0.25	0.25	[]	inhA_C-777T	[]
2013104243	jiangsu	lineage2	5	2	4	[]	[]	[]
2013104244	jiangsu	lineage2	2.5	2	2	[]	[]	[]
2013104246	jiangsu	lineage2	2.5	2	4	[]	[]	[]
2013104250	jiangsu	lineage2	5	0.5	4	[]	[]	[]
2013104252	jiangsu	lineage2	0.6	0.12	2	katG_Ser315Thr	[]	[]
2013104253	jiangsu	lineage2	2.5	2	4	[]	[]	[]
2013141021	Jiangxi	Lineage 2	0.6	0.25	2	katG_Ser315Thr	[]	[]
2013141022	Jiangxi	Lineage 4	1.2	16	4	katG_Ser315Thr	[]	[]
2013141063	Jiangxi	Lineage 4	1.2	0.12	4	katG_Ser315Ile	[]	[]
2013141097	Jiangxi	Lineage 2	0.6	16	2	katG_Ser315Thr	[]	[]
2013141107	Jiangxi	Lineage 4	40	0.12	4	[]	[]	[]
2013141109	Jiangxi	Lineage 4	2.5	0.25	4	katG_Ser315Thr	[]	[]
2013141145	Jiangxi	Lineage 2	0.6	0.25	4	katG_Ser315Thr	[]	[]
2013141156	Jiangxi	Lineage 4	0.6	0.12	2	katG_Ser315Thr	[]	[]
2013141169	Jiangxi	Lineage 2	5	0.12	0.25	[]	inhA_C-777T	[]
2013141171	Jiangxi	Lineage 2	0.6	16	2	katG_Ser315Thr	[]	[]
2013142004	Jiangxi	Lineage 2	5	0.12	0.25	[]	inhA_C-777T	[]
2013142032	Jiangxi	Lineage 2	0.6	16	2	katG_Ser315Thr	[]	[]
2013142033	Jiangxi	Lineage 2	0.6	0.12	0.25	[]	[]	[]
2013142039	Jiangxi	Lineage 2	0.6	0.25	2	katG_Ser315Thr	[]	[]
2013142096	Jiangxi	Lineage 2	0.3	16	4	katG_1235del_319_CAGGCCTTGGCGAACTCGTCGGCCAATTCCTCGGGGTGTTCCAGCCAGCGACGCGTGATCCGCTCATAGATCGGATCCACCCGCAGCGAGAGGTCA...'	[]	ahpC_C-54T
2013142097	Jiangxi	Lineage 4	1.2	0.12	4	katG_Ser315Thr	[]	[]
2013142112	Jiangxi	Lineage 2	1.2	0.12	4	katG_Ser315Asn	[]	[]
2013142194	Jiangxi	Lineage 2	0.6	16	4	katG_Ser315Thr	[]	[]
2013142280	Jiangxi	Lineage 4	2.5	0.12	0.25	[]	inhA_C-777T	[]
2013142281	Jiangxi	Lineage 4	1.2	0.12	0.25	[]	inhA_C-777T	[]
2013142314	Jiangxi	Lineage 2	0.6	2	4	[]	[]	ahpC_C-57T
2013143102	Jiangxi	Lineage 2	0.6	0.25	2	katG_Ser315Thr	[]	[]
2013143283	Jiangxi	Lineage 2	0.6	0.12	2	katG_Ser315Thr	[]	[]
2013071007	jilin	lineage2	10	0.25	0.25	[]	inhA_C-777T	[]
2013071014	jilin	lineage2	1.2	16	4	katG_Ser315Thr	[]	[]
2013071019	jilin	lineage2	1.2	0.12	0.25	[]	[]	[]
2013071023	jilin	lineage2	0.6	0.12	4	katG_Ser315Thr	[]	[]
2013071028	jilin	lineage2	0.6	0.5	4	katG_Ser315Thr	[]	[]
2013071031	jilin	lineage2	0.6	0.25	4	katG_Ser315Thr	[]	[]
2013071034	jilin	lineage2	5	0.12	0.25	[]	inhA_C-777T	[]
2013071037	jilin	lineage2	1.2	16	4	katG_Ser315Thr	[]	[]
2013071038	jilin	lineage2	0.6	16	4	katG_Ser315Thr	[]	[]
2013071040	jilin	lineage2	0.3	16	2	katG_Ser315Thr	[]	[]
2013071043	jilin	lineage2	0.6	16	4	katG_Ser315Thr	[]	[]
2013071051	jilin	lineage2	0.6	0.12	4	katG_Ser315Thr	[]	[]
2013071055	jilin	lineage2	10	0.12	0.25	[]	inhA_C-777T	[]
2013071061	jilin	lineage2	0.6	16	4	katG_Ser315Thr	[]	[]
2013071070	jilin	lineage2	1.2	16	2	[]	[]	[]
2013071075	jilin	lineage2	1.2	0.12	4	katG_Ser315Thr	[]	[]
2013071097	jilin	lineage2	0.6	16	4	katG_Ser315Thr	[]	[]
2013071100	jilin	lineage2	5	16	0.5	katG_Asn138Asp	inhA_C-777T	[]
2013071106	jilin	lineage2	0.6	0.25	2	katG_Ser315Thr	[]	[]
2013071107	jilin	lineage2	1.2	16	4	katG_Ser315Thr	[]	[]
2013071113	jilin	lineage2	10	0.12	0.25	[]	inhA_C-777T	[]
2013071116	jilin	lineage2	0.6	16	4	katG_Ser315Thr	[]	[]
2013071118	jilin	lineage2	0.6	0.12	2	katG_Ser315Thr	[]	[]
2013071121	jilin	lineage2	0.6	0.12	4	katG_Ser315Thr	[]	[]
2013071126	jilin	lineage2	0.6	0.12	4	katG_Ser315Thr	[]	[]
2013071127	jilin	lineage2	0.6	16	4	katG_Ser315Thr	[]	[]
2013071140	jilin	lineage2	1.2	1	4	katG_Ser315Thr	[]	[]
2013071147	jilin	lineage2	0.3	0.12	2	katG_Ser315Thr	[]	[]
2013071150	jilin	lineage2	0.6	16	4	katG_Ser315Thr	[]	[]
2013071151	jilin	lineage2	0.6	0.12	4	katG_Ser315Thr	[]	[]
2013071152	jilin	lineage2	0.6	0.12	0.25	[]	[]	[]
2013071158	jilin	lineage2	0.6	0.25	2	katG_Ser315Thr	[]	[]
2013071170	jilin	lineage2	0.3	0.12	2	katG_Ser315Thr	[]	[]
2013061012	liaoning	lineage4	40	0.12	0.25	[]	inhA_C-777T	[]
2013061014	liaoning	lineage2	0.6	0.12	2	katG_Ser315Thr	[]	[]
2013061021	liaoning	lineage2	0.6	16	0.5	[]	[]	[]
2013061026	liaoning	lineage2	0.6	16	4	katG_Ser315Thr	[]	[]
2013061036	liaoning	lineage2	40	16	4	katG_Ser315Asn	[]	[]
2013061040	liaoning	lineage2	0.6	16	2	katG_Ser315Thr	[]	[]
2013061045	liaoning	lineage2	1.2	0.12	4	katG_Ser315Thr	[]	[]
2013061046	liaoning	lineage2	5	16	4	katG_Ser315Thr	[]	[]
2013061065	liaoning	lineage4	0.6	0.12	4	katG_Ser315Thr	[]	[]
2013061068	liaoning	lineage2	10	16	4	[]	[]	[]
2013061085	liaoning	lineage2	1.2	0.25	4	katG_Ser315Thr	[]	[]
2013061101	liaoning	lineage2	1.2	16	2	[]	[]	[]
2013061105	liaoning	lineage2	1.2	0.12	4	katG_Ser315Thr	[]	[]
2013061132	liaoning	lineage2	40	16	4	[]	inhA_C-777T	[]
2013061139	liaoning	lineage2	0.6	16	4	katG_Ser315Thr	[]	[]
2013061145	liaoning	lineage2	5	0.12	0.25	[]	inhA_C-777T	[]
2013061154	liaoning	lineage2	5	16	4	katG_Ser315Thr	[]	[]
2013061166	liaoning	lineage2	0.6	16	4	katG_Ser315Thr	[]	[]
2013061171	liaoning	lineage2	0.6	4	4	katG_Trp191Arg	[]	ahpC_C-52T
2013061174	liaoning	lineage2	10	16	4	katG_Asp311Gly	inhA_C-777T	[]
2013061183	liaoning	lineage2	1.2	0.12	4	katG_Ser315Thr	[]	[]
2013061204	liaoning	lineage2	5	0.12	0.25	[]	inhA_C-777T	[]
2013061210	liaoning	lineage2	0.6	0.5	2	katG_Ser315Thr	[]	[]
2013061219	liaoning	lineage4	5	0.12	0.25	[]	inhA_C-777T	[]
2013061242	liaoning	lineage2	5	0.12	0.25	[]	inhA_C-777T	[]
2013061277	liaoning	lineage2	0.6	0.12	0.25	[]	[]	[]
2013061283	liaoning	lineage2	1.2	8	4	katG_Ser315Thr	[]	[]
2013061299	liaoning	lineage2	5	0.12	0.25	[]	inhA_C-777T	[]
2013061300	liaoning	lineage2	0.6	0.12	4	katG_Ser315Thr	[]	[]
2013061301	liaoning	lineage2	1.2	0.12	4	katG_Ser315Thr	[]	[]
2013061305	liaoning	lineage2	0.6	16	4	katG_Ser315Thr	[]	[]
2013061315	liaoning	lineage2	0.6	1	4	katG_Gln295*	[]	ahpC_C-81T
2013061279	liaoning	lineage2	2.5	16	1	[]	inhA_C-777T	[]
2013301067	ningxia	lineage2	1.2	16	4	katG_Ser315Thr	[]	[]
2013291007	qinghai	lineage2	0.5	4	1.6	katG_Ser315Thr	[]	[]
2013291040	qinghai	lineage2	1	4	1.6	katG_Ser315Thr	[]	[]
2013291053	qinghai	lineage4	1	4	1.6	katG_Ser315Thr	[]	ahpC_G-48A
2013291071	qinghai	lineage2	1	4	0.2	[]	[]	[]
2013291078	qinghai	lineage2	1	0.06	0.2	[]	[]	[]
2014291002	qinghai	lineage2	8	0.06	0.2	[]	inhA_C-777T	[]
2014291012	qinghai	lineage2	4	0.06	1.6	[]	[]	[]
2014291021	qinghai	lineage2	2	0.25	1.6	[]	[]	[]
2014291022	qinghai	lineage2	2	0.06	1.6	[]	[]	[]
2014291026	qinghai	lineage2	1	4	1.6	katG_Ser315Thr	[]	[]
2014291035	qinghai	lineage2	1	4	0.2	[]	[]	[]
2015291001	qinghai	lineage2	1	4	1.6	katG_Ser315Thr	[]	[]
2015291003	qinghai	lineage2	1	0.06	1.6	katG_Ser315Thr	[]	[]
2015291005	qinghai	lineage2	1	4	1.6	katG_Ser315Thr	[]	[]
2015291007	qinghai	lineage2	2	4	1.6	katG_Ser315Thr	[]	[]
2015291012	qinghai	lineage2	2	4	1.6	katG_Ser315Thr	[]	[]
2015291015	qinghai	lineage2	1	4	1.6	katG_Ser315Thr	[]	[]
2016291019	qinghai	lineage2	1	0.06	1.6	katG_Ser315Thr	[]	[]
2013151022	shandong	lineage2	0.5	8	1.6	katG_Ser315Thr	[]	[]
2013151057	shandong	lineage2	4	0.03	0.2	[]	inhA_C-777T	[]
2013151082	shandong	lineage2	2	0.25	3.2	katG_Ser315Thr	[]	[]
2013151090	shandong	lineage2	1	0.06	1.6	katG_Ser315Thr	[]	[]
2013151092	shandong	lineage2	8	0.03	1.6	[]	inhA_C-777T	[]
2013152001	shandong	lineage2	8	0.12	1.6	[]	[]	[]
2013152027	shandong	lineage2	5	16	0.25	[]	inhA_C-777T	[]
2013152043	shandong	lineage2	10	2	0.5	[]	inhA_C-777T	[]
2013152045	shandong	lineage4	0.6	16	0.5	[]	[]	ahpC_C-54T
2013152070	shandong	lineage2	5	0.12	0.25	[]	inhA_C-777T	[]
2013153002	shandong	lineage4	0.5	0.03	0.2	[]	[]	[]
2013153003	shandong	lineage2	8	0.03	12.8	[]	[]	[]
2013153005	shandong	lineage2	2	0.06	1.6	[]	[]	[]
2013153016	shandong	lineage4	8	0.25	0.8	[]	inhA_C-777T	[]
2013153037	shandong	lineage2	0.6	0.5	1	katG_Ser315Thr	[]	[]
2013153040	shandong	lineage4	5	0.25	0.5	katG_Tyr155Cys	inhA_C-777T	[]
2013153058	shandong	lineage2	8	8	3.2	katG_Ser315Thr	[]	[]
2013153065	shandong	lineage2	0.5	0.5	0.8	[]	[]	[]
2013154072	shandong	lineage2	0.5	2	0.8	[]	[]	[]
2013154089	shandong	lineage2	0.25	8	0.8	katG_Ser315Thr	[]	[]
2013154091	shandong	lineage2	0.5	8	0.8	katG_Ser315Thr	[]	[]
2013154148	shandong	lineage4	1	0.06	0.4	[]	[]	[]
2013154164	shandong	lineage2	8	2	3.2	[]	[]	[]
2013154199	shandong	lineage2	8	0.06	1.6	[]	inhA_C-777T	[]
2013154214	shandong	lineage2	0.5	0.03	1.6	katG_Ser315Thr	[]	[]
2013154245	shandong	lineage2	8	8	0.8	[]	inhA_C-777T	[]
2013154285	shandong	lineage2	0.5	0.06	3.2	katG_Ser315Thr	[]	[]
2013154286	shandong	lineage2	0.5	8	1.6	katG_Ser315Thr	[]	[]
2013154290	shandong	lineage2	1	0.06	0.4	[]	[]	[]
2013154328	shandong	lineage2	8	0.12	0.4	[]	inhA_C-777T	[]
2013154423	shandong	lineage2	8	0.06	0.2	[]	inhA_C-777T	[]
2013330020	shandong	lineage2	0.6	0.12	2	katG_Ser315Thr	[]	[]
2013330042	shandong	lineage2	40	16	2	katG_Ser315Thr	[]	[]
2013330061	shandong	lineage2	40	16	4	katG_Ser315Thr	[]	[]
2013330074	shandong	lineage2	0.6	16	1	katG_Ser315Thr	[]	[]
2013330076	shandong	lineage2	1.2	16	4	katG_Ser315Thr	[]	[]
2013330079	shandong	lineage2	0.6	0.12	2	katG_Ser315Thr	[]	[]
2013153018	shandong	lineage4	8	0.12	0.8	[]	inhA_C-777T	[]
2013271003	shanxi	lineage2	2.5	16	2	katG_Ser315Thr	[]	[]
2013271012	shanxi	lineage2	0.6	0.25	4	katG_Ser315Thr	[]	[]
2013271031	shanxi	lineage2	0.3	16	2	katG_Ser315Thr	[]	[]
2013271038	shanxi	lineage2	0.3	0.12	2	katG_Ser315Thr	[]	[]
2013271043	shanxi	lineage2	2.5	16	4	katG_Ser315Thr	[]	[]
2013271050	shanxi	lineage2	10	16	0.5	[]	inhA_C-777T	[]
2013271062	shanxi	lineage4	5	0.12	0.5	[]	[]	[]
2013271064	shanxi	lineage2	0.6	0.25	4	katG_Ser315Thr	[]	[]
2013271065	shanxi	lineage2	1.2	16	4	katG_Tyr155Ser	[]	ahpC_C-52T
2013271067	shanxi	lineage2	10	16	4	katG_Ser315Thr	inhA_C-777T	[]
2013271073	shanxi	lineage2	1.2	16	4	katG_Ser315Thr	[]	[]
2013271081	shanxi	lineage2	0.6	0.12	2	katG_Ser315Thr	[]	[]
2013271091	shanxi	lineage4	0.6	16	4	katG_Ser315Ile	[]	[]
2013271097	shanxi	lineage2	5	16	0.5	[]	inhA_C-777T	[]
2013271106	shanxi	lineage2	1.2	16	2	[]	[]	[]
2013271108	shanxi	lineage2	0.6	0.12	4	katG_Ser315Thr	[]	[]
2013271111	shanxi	lineage4	0.6	16	2	katG_Ser315Thr	[]	[]
2013271112	shanxi	lineage2	1.2	2	4	katG_Ser315Thr	[]	[]
2013271119	shanxi	lineage2	1.2	16	4	katG_Ser315Thr	[]	[]
2013271124	shanxi	lineage2	40	16	4	katG_Ser315Thr	inhA_G-154A	[]
2013271165	shanxi	lineage2	0.6	16	4	katG_Ser315Thr	[]	[]
2013041001	shanxi1	lineage2	5	16	1	[]	inhA_C-777T	[]
2013041012	shanxi1	lineage2	0.6	16	2	katG_Ser315Thr	[]	[]
2013041016	shanxi1	lineage4	1.2	0.12	4	katG_Ser315Thr	inhA_T-770C	[]
2013042011	shanxi1	lineage2	0.6	16	2	katG_Ser315Thr	[]	[]
2013042023	shanxi1	lineage2	0.6	16	2	katG_Ser315Thr	[]	[]
2013042027	shanxi1	lineage2	0.6	16	2	katG_Ser315Thr	[]	[]
2013042031	shanxi1	lineage2	0.6	16	2	katG_Ser315Thr	[]	[]
2013042032	shanxi1	lineage2	0.6	16	2	katG_Ser315Thr	[]	[]
2013042033	shanxi1	lineage2	0.6	16	2	katG_Ser315Thr	[]	[]
2013042044	shanxi1	lineage2	0.6	16	2	katG_Ser315Thr	[]	[]
2013042047	shanxi1	lineage2	0.6	16	2	katG_Ser315Thr	[]	[]
2013042048	shanxi1	lineage2	0.6	16	4	katG_Ser315Thr	[]	[]
2013042054	shanxi1	lineage2	0.6	16	2	katG_Ser315Thr	[]	[]
2013042055	shanxi1	lineage2	0.6	16	2	katG_Ser315Thr	[]	[]
2013042058	shanxi1	lineage2	0.6	16	2	katG_Ser315Thr	[]	[]
2013042188	shanxi1	lineage2	0.6	2	2	katG_Ser315Thr	[]	[]
2013042260	shanxi1	lineage2	0.6	0.25	2	katG_Ser315Thr	[]	[]
2013042314	shanxi1	lineage2	10	16	0.5	[]	inhA_C-777T	[]
2013042025	shanxi1	lineage2	0.6	16	2	katG_Ser315Thr	[]	[]
2013042302	shanxi1	lineage2	0.6	16	4	katG_Ser315Thr	[]	[]
2013231018	sichuan	lineage4	0.6	0.12	2	katG_Ser315Thr	[]	[]
2013231045	sichuan	lineage2	5	0.25	0.25	[]	inhA_G-154A	[]
2013231055	sichuan	lineage2	1	0.12	1.6	katG_Ser315Thr	[]	[]
2013231062	sichuan	lineage4	1.2	0.12	4	katG_Ser315Thr	[]	[]
2013231069	sichuan	lineage4	1	0.25	1.6	katG_Ser315Thr	[]	[]
2013231083	sichuan	lineage2	1	4	1.6	katG_Ser315Asn	[]	[]
2013231088	sichuan	lineage2	0.6	0.12	1	katG_Ser315Asn	[]	[]
2013231113	sichuan	lineage2	1.2	0.25	4	[]	[]	[]
2013231116	sichuan	lineage2	0.6	0.12	2	[]	[]	[]
2013231124	sichuan	lineage4	5	0.25	0.25	[]	[]	[]
2013232003	sichuan	lineage4	0.5	1	1.6	[]	[]	[]
2013232005	sichuan	lineage2	1	0.06	0.4	[]	[]	[]
2013232011	sichuan	lineage4	1	0.06	1.6	[]	[]	[]
2013232026	sichuan	lineage2	5	0.25	0.25	[]	[]	[]
2013232037	sichuan	lineage4	0.6	16	4	[]	[]	[]
2013232049	sichuan	lineage2	1.2	16	4	[]	[]	[]
2013232061	sichuan	lineage4	4	4	1.6	katG_Ser315Thr	[]	[]
2013232067	sichuan	lineage4	1	0.25	1.6	[]	[]	[]
2013232088	sichuan	lineage2	1.2	16	2	[]	[]	[]
2013232121	sichuan	lineage2	0.25	4	1.6	[]	[]	[]
2013232142	sichuan	lineage4	0.5	1	0.8	[]	[]	[]
2013232152	sichuan	lineage2	0.5	4	0.8	[]	[]	[]
2013232182	sichuan	lineage4	10	0.12	0.25	[]	[]	[]
2013232184	sichuan	lineage4	0.3	0.12	0.25	[]	[]	[]
2013232216	sichuan	lineage2	1.2	16	4	[]	inhA_T-770A	[]
2013232219	sichuan	lineage4	0.3	16	2	[]	[]	[]
2013233058	sichuan	lineage4	0.6	16	4	[]	[]	[]
2013233064	sichuan	lineage4	5	0.5	0.5	[]	[]	[]
2013233088	sichuan	lineage4	0.6	16	4	[]	[]	[]
2013233118	sichuan	lineage4	0.6	0.25	4	[]	[]	[]
2013234023	sichuan	lineage4	0.6	0.12	4	[]	[]	[]
2013234033	sichuan	lineage2	5	0.12	0.25	[]	inhA_C-777T	[]
2013234073	sichuan	lineage2	5	0.25	0.25	[]	[]	[]
2013234076	sichuan	lineage4	5	0.25	0.25	[]	[]	[]
2013234175	sichuan	lineage2	20	0.12	0.5	[]	[]	[]
2013234180	sichuan	lineage4	0.3	16	2	[]	[]	[]
2013234188	sichuan	lineage2	2.5	0.25	0.25	[]	[]	[]
2013234191	sichuan	lineage4	5	0.25	0.25	[]	[]	[]
2013234197	sichuan	lineage2	0.6	16	2	[]	[]	[]
2013234286	sichuan	lineage2	1.2	16	2	katG_Ser315Thr	[]	[]
2013234320	sichuan	lineage2	10	16	2	katG_Ser315Thr	[]	[]
2013235080	sichuan	lineage2	0.6	16	2	katG_Ser315Thr	[]	[]
2013235086	sichuan	lineage2	5	0.25	0.25	[]	inhA_C-777T	[]
2013235090	sichuan	lineage2	0.3	16	2	katG_Ser315Thr	[]	[]
2013235146	sichuan	lineage2	0.6	16	4	katG_Ser315Thr	[]	[]
2013235160	sichuan	lineage2	4	0.25	0.2	[]	inhA_G-154A	[]
2013235171	sichuan	lineage2	0.6	0.12	2	katG_Ser315Thr	[]	[]
2013235232	sichuan	lineage2	0.6	16	2	katG_Ser315Thr	[]	[]
2013235233	sichuan	lineage4	2.5	16	2	katG_Thr380Ile	[]	ahpC_C-54T
2013235252	sichuan	lineage4	2.5	0.12	0.25	[]	inhA_C-777T	[]
2013235267	sichuan	lineage2	0.6	16	4	katG_Ser315Thr	[]	[]
2013235294	sichuan	lineage2	0.3	0.12	4	katG_Ser315Thr	[]	[]
2013235312	sichuan	lineage4	0.6	0.12	4	katG_Ser315Thr	[]	[]
2013235318	sichuan	lineage2	1.2	0.25	4	katG_Ser315Thr	[]	[]
2013235327	sichuan	lineage4	5	0.12	0.25	[]	inhA_C-777T	[]
2017231028	sichuan	lineage2	1	8	1.6	katG_Ser315Thr	[]	[]
2017232016	sichuan	lineage2	1	4	1.6	katG_Ser315Thr	[]	[]
2017232032	sichuan	lineage2	1	4	1.6	katG_Ser315Thr	[]	[]
2017232035	sichuan	lineage2	1	8	3.2	katG_Ser315Thr	[]	[]
2017232052	sichuan	lineage2	2	8	3.2	katG_Ser315Thr	[]	[]
2017232061	sichuan	lineage2	1	4	3.2	katG_Ser315Thr	[]	[]
2017232084	sichuan	lineage2	8	0.25	12.8	[]	[]	[]
2017232095	sichuan	lineage2	4	8	3.2	katG_Ser315Thr	[]	[]
2017232108	sichuan	lineage2	8	8	3.2	katG_Ser315Thr	[]	[]
2017232156	sichuan	lineage4	0.5	8	6.4	katG_Ser315Thr	[]	[]
2017233009	sichuan	lineage4	1	8	12.8	[]	[]	[]
2017234022	sichuan	lineage2	0.5	8	3.2	katG_Ser315Thr	[]	[]
2017234038	sichuan	lineage2	8	8	1.6	katG_Ser315Thr	[]	[]
2017234050	sichuan	lineage2	1	8	0.4	katG_377ins_15_A_AAGCCGCCCCCGGCGC;katG_376ins_15_T_TGCCGCCCCCGGCGCC;katG_358ins_15_C_CGCCCCCGGCGCCGCT	[]	[]
2017235030	sichuan	lineage2	1	8	12.8	katG_Ser315Thr	[]	[]
2017235044	sichuan	lineage2	1	8	6.4	katG_Ser315Thr	[]	[]
2017235059	sichuan	lineage4	0.25	0.12	12.8	katG_Ser315Arg	[]	[]
2017235065	sichuan	lineage2	0.5	8	1.6	katG_Ser315Thr	[]	[]
2017235074	sichuan	lineage2	0.5	8	3.2	katG_Ser315Thr	[]	[]
2017235124	sichuan	lineage2	1	1	3.2	katG_Ser315Thr	[]	[]
2017235128	sichuan	lineage2	8	8	12.8	katG_Ser315Asn	[]	[]
2013234237	sichuan	lineage2	40	16	2	katG_Ser315Thr	[]	[]
2013021018	Tianjin	lineage4	1	0.12	1.6	[]	[]	ahpC_C-81T
2013021025	Tianjin	lineage2	1	0.25	0.2	[]	[]	[]
2013021055	Tianjin	lineage2	2	0.12	1.6	katG_Ser315Thr	[]	[]
2013021061	Tianjin	lineage2	0.5	0.12	0.8	katG_Ser315Asn	[]	[]
2013021069	Tianjin	lineage2	1	0.12	0.4	[]	[]	[]
2013021074	Tianjin	lineage2	1	0.06	1.6	katG_Ser315Thr	[]	[]
2013021081	Tianjin	lineage4	4	0.12	1.6	katG_Ser315Thr	[]	[]
2013021089	Tianjin	lineage2	2	0.12	1.6	katG_Ser315Thr	[]	[]
2013021144	Tianjin	lineage2	4	0.12	0.2	[]	[]	[]
2013021151	Tianjin	lineage2	1	0.12	1.6	katG_Ser315Thr	[]	[]
2013021157	Tianjin	lineage2	0.5	0.12	1.6	katG_Ser315Thr	[]	[]
2013021204	Tianjin	lineage2	1	0.06	1.6	katG_Ser315Thr	[]	[]
2019	Xinjiang	lineage2	0.5	8	6.4	katG_Ser315Thr	[]	[]
2019	Xinjiang	lineage4	8	0.25	0.8	[]	inhA_C-777T	[]
2019	Xinjiang	lineage4	2	0.25	3.2	katG_Ser315Asn	[]	[]
2019	Xinjiang	lineage3	1	0.25	12.8	katG_Ser315Asn	[]	[]
2019	Xinjiang	lineage2	0.5	0.25	3.2	katG_Ser315Asn	[]	[]
2019	Xinjiang	lineage3	1	0.5	0.4	[]	[]	[]
2019	Xinjiang	lineage2	0.5	0.25	12.8	katG_459ins_1_C_CA	[]	ahpC_C-52T
2019	Xinjiang	lineage4	2	8	12.8	katG_Trp91Arg	[]	ahpC_G-48A
2019	Xinjiang	lineage3	0.5	0.25	12.8	katG_224ins_7_G_GCGTCAAC	[]	[]
2019	Xinjiang	lineage3	1	0.25	0.4	[]	[]	[]
2019	Xinjiang	lineage3	1	2	12.8	katG_Ser315Thr	[]	[]
2019	Xinjiang	lineage2	8	0.12	0.2	[]	inhA_C-777T	[]
2019	Xinjiang	lineage2	0.5	0.25	3.2	katG_Ser315Thr	[]	[]
2019	Xinjiang	lineage3	0.5	0.5	12.8	[]	[]	[]
2019	Xinjiang	lineage3	1	0.12	6.4	katG_Ser315Asn	[]	[]
2019	Xinjiang	lineage2	1	0.25	1.6	katG_Ser315Thr	[]	[]
2019	Xinjiang	lineage3	1	8	3.2	katG_Ser315Asn	[]	[]
2019	Xinjiang	lineage2	1	8	3.2	katG_Ser315Thr	[]	[]
2019	Xinjiang	lineage2	0.5	0.12	3.2	katG_Ser315Thr	[]	[]
2019	Xinjiang	lineage2	1	0.25	3.2	katG_Ser315Thr	[]	[]
2019	Xinjiang	lineage2	0.5	0.25	0.2	[]	[]	[]
2019	Xinjiang	lineage2	0.5	0.25	12.8	katG_Trp204*	[]	ahpC_G-48A
2019	Xinjiang	lineage4	2	8	12.8	katG_Ser315Arg	[]	[]
2019	Xinjiang	lineage2	1	0.5	1.6	katG_Ser315Asn	[]	[]
2019	Xinjiang	lineage3	0.5	0.12	3.2	katG_Ser315Thr	[]	[]
2019	Xinjiang	lineage2	0.5	0.25	3.2	katG_Ser315Thr	[]	[]
2019	Xinjiang	lineage2	1	8	3.2	katG_Ser315Thr	[]	[]
2019	Xinjiang	lineage2	1	0.25	3.2	katG_Ser315Thr	[]	[]
2019	Xinjiang	lineage3	2	8	1.6	[]	[]	[]
2019	Xinjiang	lineage2	8	0.12	0.2	[]	inhA_C-777T	[]
2019	Xinjiang	lineage4	2	0.12	12.8	[]	[]	[]
2019	Xinjiang	lineage2	1	0.25	1.6	katG_Ser315Asn	[]	[]
2019	Xinjiang	lineage2	1	0.12	3.2	katG_Ser315Thr	[]	[]
2019	Xinjiang	lineage4	0.5	0.12	1.6	katG_Ser315Thr	[]	[]
2019	Xinjiang	lineage2	4	0.25	0.2	[]	inhA_C-777T	[]
2019	Xinjiang	lineage4	1	8	12.8	[]	[]	[]
2019	Xinjiang	lineage3	1	0.25	6.4	katG_Ser315Thr	[]	[]
2019	Xinjiang	lineage4	1	0.25	0.4	katG_Gln461Pro	[]	[]
2019	Xinjiang	lineage4	8	0.12	0.2	[]	inhA_C-777T	[]
2019	Xinjiang	lineage3	1	0.12	3.2	katG_Ser315Thr	[]	[]
2019	Xinjiang	lineage2	0.5	0.25	0.8	[]	[]	[]
2019	Xinjiang	lineage2	1	8	0.2	[]	[]	[]
2019	Xinjiang	lineage3	4	0.12	0.4	[]	inhA_C-777T	[]
2019	Xinjiang	lineage3	8	0.25	0.4	[]	inhA_C-777T	[]
2019	Xinjiang	lineage3	1	0.25	12.8	[]	[]	[]
2019	Xinjiang	lineage2	4	8	3.2	katG_Ser315Thr	[]	[]
2019	Xinjiang	lineage2	1	8	3.2	katG_Ser315Thr	[]	[]
2019	Xinjiang	lineage2	0.5	0.25	12.8	[]	[]	ahpC_G-48A
2019	Xinjiang	lineage2	8	8	1.6	katG_Met257Ile	inhA_C-777T	[]
2019	Xinjiang	lineage2	1	0.25	3.2	katG_Ser315Thr	[]	[]
2019	Xinjiang	lineage3	1	0.25	0.2	[]	[]	[]
2019	Xinjiang	lineage2	1	0.25	12.8	[]	[]	[]
2019	Xinjiang	lineage2	1	4	3.2	katG_Ser315Thr	[]	[]
2019	Xinjiang	lineage2	0.5	0.12	3.2	[]	[]	[]
2019	Xinjiang	lineage2	1	8	3.2	katG_Ser315Thr	[]	[]
2019	Xinjiang	lineage2	0.5	0.12	6.4	[]	[]	[]
2019	Xinjiang	lineage4	8	0.25	0.4	[]	inhA_C-777T	[]
2019	Xinjiang	lineage4	1	0.25	1.6	katG_Ser315Asn	[]	[]
2019	Xinjiang	lineage2	1	8	3.2	[]	[]	[]
2019	Xinjiang	lineage2	4	8	0.4	[]	inhA_Ser94Ala	[]
2019	Xinjiang	lineage2	2	0.25	12.8	[]	[]	ahpC_C-52T
2019	Xinjiang	lineage2	1	8	6.4	katG_Ser315Thr	[]	[]
2019	Xinjiang	lineage4	2	0.12	0.4	katG_Ser302Arg	[]	ahpC_C-52T
2019	Xinjiang	lineage4	2	0.12	12.8	[]	inhA_T-770C	ahpC_G-74A
2019	Xinjiang	lineage2	0.5	0.12	12.8	[]	[]	[]
2019	Xinjiang	lineage4	8	0.12	0.2	[]	inhA_C-777T	[]
2019	Xinjiang	lineage2	0.5	8	1.6	katG_Ser315Thr	[]	[]
2019	Xinjiang	lineage2	1	0.12	3.2	katG_Ser315Thr	[]	[]
2019	Xinjiang	lineage2	0.5	8	1.6	katG_Ser315Thr	[]	[]
2019	Xinjiang	lineage2	8	8	1.6	katG_Ala106Val	inhA_C-777T	[]
2019	Xinjiang	lineage4	1	8	12.8	katG_Gly234Glu	[]	ahpC_C-52T
2019	Xinjiang	lineage3	2	0.25	3.2	katG_Ser315Thr	[]	[]
2019	Xinjiang	lineage4	4	0.12	0.4	[]	inhA_C-777T	[]
2019	Xinjiang	lineage2	1	1	3.2	katG_Ser315Thr	[]	[]
2019	Xinjiang	lineage2	0.5	0.25	1.6	[]	[]	[]
2019	Xinjiang	lineage3	0.5	0.5	1.6	[]	[]	[]
2019	Xinjiang	lineage4	2	0.25	6.4	katG_Ser315Thr	[]	[]
2019	Xinjiang	lineage2	1	0.25	3.2	katG_Ser315Thr	[]	[]
2019	Xinjiang	lineage4	0.5	8	0.8	katG_Gly234Glu	[]	ahpC_C-52T
2019	Xinjiang	lineage2	1	8	3.2	katG_Ser315Thr	[]	[]
2019	Xinjiang	lineage2	1	0.25	3.2	katG_Ser315Thr	[]	[]
2019	Xinjiang	lineage2	1	8	3.2	katG_Ser315Thr	[]	[]
2019	Xinjiang	lineage2	1	0.25	3.2	katG_Ser315Thr	[]	[]
2019	Xinjiang	lineage2	0.5	0.12	3.2	katG_Ser315Thr	[]	[]
2019	Xinjiang	lineage3	1	0.25	12.8	[]	[]	[]
2019	Xinjiang	lineage2	1	0.06	0.2	[]	[]	[]
2019	Xinjiang	lineage4	8	0.5	0.2	[]	inhA_C-777T	[]
2019	Xinjiang	lineage2	0.5	0.25	1.6	katG_Ser315Thr	[]	[]
2019	Xinjiang	lineage2	0.5	0.12	0.2	[]	[]	[]
2019	Xinjiang	lineage2	0.5	8	3.2	[]	[]	[]
2019	Xinjiang	lineage3	1	0.25	0.2	[]	[]	[]
2019	Xinjiang	lineage2	0.5	0.5	3.2	katG_Ser315Thr	[]	[]
2019	Xinjiang	lineage3	2	0.25	6.4	[]	[]	[]
2019	Xinjiang	lineage2	0.5	1	1.6	katG_Ser315Thr	[]	[]
2019	Xinjiang	lineage3	0.5	0.5	1.6	katG_Ser315Thr	[]	[]
2019	Xinjiang	lineage3	0.5	0.25	3.2	katG_Ser315Thr	[]	[]
2019	Xinjiang	lineage2	0.5	0.12	3.2	katG_Ser315Thr	[]	[]
2019	Xinjiang	lineage3	1	0.25	1.6	katG_Ser315Thr	[]	[]
2019	Xinjiang	lineage2	0.5	8	0.8	[]	[]	ahpC_C-81T;ahpC_C-52T
2019	Xinjiang	lineage2	8	0.12	0.2	[]	inhA_C-777T	[]
2019	Xinjiang	lineage3	1	0.25	12.8	[]	[]	[]
2019	Xinjiang	lineage3	1	8	1.6	[]	[]	[]
2019	Xinjiang	lineage2	1	8	3.2	katG_Ser315Thr	[]	[]
2019	Xinjiang	lineage3	1	0.25	0.4	katG_Tyr337Cys	[]	[]
2019	Xinjiang	lineage2	8	0.12	0.2	[]	inhA_C-777T	[]
2019	Xinjiang	lineage3	2	8	3.2	[]	[]	[]
2019	Xinjiang	lineage4	1	0.12	3.2	katG_Ser315Thr	[]	[]
2019	Xinjiang	lineage2	1	0.25	0.2	[]	[]	[]
2019	Xinjiang	lineage4	8	0.12	0.2	[]	inhA_C-777T	[]
2019	Xinjiang	lineage3	1	0.12	3.2	katG_Ser315Thr	[]	[]
2019	Xinjiang	lineage2	0.5	8	1.6	katG_Ser315Thr	[]	[]
2019	Xinjiang	lineage3	8	0.12	0.2	[]	inhA_C-777T	[]
2019	Xinjiang	lineage3	1	0.12	3.2	katG_Ser315Thr	[]	[]
2019	Xinjiang	lineage3	2	0.25	3.2	katG_Ser315Thr	[]	[]
2019	Xinjiang	lineage2	0.5	0.06	1.6	katG_Ser315Thr	[]	[]
2019	Xinjiang	lineage2	0.5	0.5	1.6	katG_Ser315Thr	[]	[]
2019	Xinjiang	lineage4	0.5	0.12	3.2	katG_Ser315Thr	[]	[]
2019	Xinjiang	lineage2	2	8	6.4	katG_Ser315Thr	[]	[]
2019	Xinjiang	lineage3	1	0.25	1.6	[]	[]	[]
2019	Xinjiang	lineage2	1	8	0.2	katG_Asp419His	[]	[]
2019	Xinjiang	lineage2	8	0.5	0.2	[]	inhA_C-777T	[]
2019	Xinjiang	lineage3	1	0.25	3.2	katG_Ser315Thr	[]	[]
2019	Xinjiang	lineage2	0.5	0.12	0.2	[]	[]	[]
2019	Xinjiang	lineage3	1	0.25	6.4	katG_Ser315Thr	[]	[]
2019	Xinjiang	lineage3	4	0.12	0.4	katG_192ins_3_A_ATAG;katG_190ins_3_A_AGTC	[]	[]
2019	Xinjiang	lineage2	1	8	3.2	[]	[]	[]
2019	Xinjiang	lineage2	8	0.25	12.8	[]	inhA_C-777T	[]
2019	Xinjiang	lineage2	1	0.5	3.2	katG_Ser315Asn	[]	[]
2019	Xinjiang	lineage2	0.5	2	3.2	katG_Ser315Thr	[]	[]
2019	Xinjiang	lineage3	1	0.12	0.4	katG_66del_1_GA_G	[]	[]
2019	Xinjiang	lineage3	0.5	0.12	1.6	katG_Ser315Thr	[]	[]
2019	Xinjiang	lineage2	0.5	0.25	3.2	katG_Ser315Thr	[]	[]
2019	Xinjiang	lineage4	2	0.25	0.4	katG_T-10G	[]	[]
2019	Xinjiang	lineage2	0.5	8	3.2	katG_Ser315Thr	[]	[]
2019	Xinjiang	lineage4	1	0.12	1.6	[]	[]	[]
2019	Xinjiang	lineage2	1	0.5	1.6	[]	[]	[]
2019	Xinjiang	lineage4	1	0.06	0.2	[]	[]	[]
2019	Xinjiang	lineage3	2	0.12	0.4	katG_Asp419His	[]	[]
2013261014	Xizang	Lineage 2	0.3	16	2	katG_Ser315Thr	[]	[]
2013261017	Xizang	Lineage 2	0.6	0.25	4	katG_Ser315Thr	[]	[]
2013261021	Xizang	Lineage 2	20	16	2	[]	inhA_C-777T	[]
2013261026	Xizang	Lineage 2	10	0.25	0.25	[]	inhA_C-777T	[]
2013261030	Xizang	Lineage 2	0.6	0.5	1	katG_378del_12_CATGCCGCCCCCG_C	[]	[]
2013251003	yunan	lineage2	1.2	16	0.25	[]	[]	[]
2013251025	yunan	lineage2	1.2	0.25	4	katG_Ser315Thr	[]	[]
2013251028	yunan	lineage4	0.6	0.12	2	katG_Ser315Thr	[]	[]
2013251031	yunan	lineage4	1.2	0.25	4	katG_Ser315Thr	[]	[]
2013251047	yunan	lineage2	0.3	0.25	0.25	[]	[]	ahpC_C-54T
2013111018	zhejiang	lineage2	0.3	16	1	katG_Ser315Thr	[]	[]
2013111020	zhejiang	lineage4	0.6	0.12	4	katG_Ser315Thr	[]	[]
2013111060	zhejiang	lineage4	1.2	0.12	4	katG_Ser315Thr	[]	[]
2013111062	zhejiang	lineage4	20	0.12	1	[]	inhA_C-777T	[]
2013111075	zhejiang	lineage2	0.6	0.12	1	[]	[]	[]
2013111097	zhejiang	lineage2	0.6	16	4	[]	[]	[]
2013111104	zhejiang	lineage2	0.6	16	4	[]	[]	[]
2013111106	zhejiang	lineage2	10	0.12	0.25	[]	inhA_C-777T	[]
2013111114	zhejiang	lineage4	0.6	4	0.5	katG_Glu607Lys	[]	ahpC_C-52T
2013111146	zhejiang	lineage2	2.5	0.12	0.25	[]	inhA_C-777T	[]
2013111160	zhejiang	lineage2	2.5	16	2	katG_Ser315Thr	[]	[]
2013111166	zhejiang	lineage2	0.6	0.25	0.25	katG_Trp300Gly	[]	[]
2013111177	zhejiang	lineage4	0.6	0.12	4	katG_Ser315Thr	[]	[]
2013111240	zhejiang	lineage2	1.2	0.12	4	katG_Ser315Thr	[]	[]
2013111244	zhejiang	lineage2	10	16	4	katG_Ser315Thr	inhA_C-777T	[]
2013111282	zhejiang	lineage2	0.3	0.25	0.25	katG_T-10G	[]	[]
2013112052	zhejiang	lineage2	5	0.12	0.25	[]	inhA_C-777T	[]
2013112082	zhejiang	lineage2	5	16	4	[]	[]	[]
2013112091	zhejiang	lineage2	40	16	4	[]	[]	[]
2013112111	zhejiang	lineage2	0.6	16	4	katG_Ser315Thr	[]	[]
2013112114	zhejiang	lineage2	5	0.25	0.5	[]	inhA_C-777T	[]
2013112171	zhejiang	lineage2	0.6	16	4	katG_Ser315Thr	[]	[]
2013112217	zhejiang	lineage4	0.6	16	4	katG_Ser315Thr	[]	[]
2013112262	zhejiang	lineage2	20	0.12	0.25	[]	inhA_C-777T	[]
2013112263	zhejiang	lineage2	40	16	4	katG_Ser315Thr	[]	[]
2013112274	zhejiang	lineage2	0.6	0.12	4	katG_Ser315Thr	[]	[]
2013112334	zhejiang	lineage2	0.6	4	2	katG_Ser315Thr	[]	[]
2013111138	zhejiang	lineage2	1.2	0.25	4	katG_Ser315Thr	[]	[]
2013111249	zhejiang	lineage2	0.6	1	0.25	[]	[]	[]
*Resistance threshold: ETO: MIC≥4μg/mL; RIF: MIC≥0.5μg/mL; INH: MIC≥0.1μg/mL.
